# Supplementary material for: Acute effects of moderate vs. vigorous endurance exercise on urinary metabolites in healthy, young, physically active men—A multi-platform metabolomics approach
Source: Front Physiol. 2023 Jan 30;14:1028643. doi: 10.3389/fphys.2023.1028643 (PMC9927024; doi:10.3389/fphys.2023.1028643)
Supplement: Supplementary file 3 [file Table3.XLSX]

## Sheet: Table S3
Combined/metabolite variable	Urine sample	Intervention	Visit	Participant	A0027_c	A0040_c	A0089_c	A0115_c	A0179_c	A0204_c	A0219_c	A0231_c	A0262_c	A0274_c_Q1	A0297_c	A0339_u	A0378_c	A0429_c	A0430_c	A0443_c	A0456_c	A0465_c	A0468_c	A0528_c_Q1	A0529_c	A0533_c	A0537_c	A0560_c	A0569_c	A0598_c	A0603_c	A0629_c	A0657_c	A0673_c	A0678_c	A0681_c	A0688_H2_c_CM2	A0701_c	A0720_c	A0737_c	A0740_c	A0751_c	A0759_c_Q1	A0773_c	A0775_c	A0785_c	A0794_c	A0812_c	A0824_c
Metabolite name					Lactate	Alanine	Unknown 0089	2-Ethyl-3-hydroxypropionic acid	Maltol	2,3-Dihydroxy-2-methylpropanoic acid	Uracil	Unknown 0231	Unknown 0262	Unknown 0274	Resorcinol and Mesaconic acid	Unknown 0339	Malic acid	Similar to α-Hydroxyglutaric acid	Unknown 0430	5-Hydroxymethyl-2-furoic acid	Unknown 0456	Tiglylglycine	Unknown 0468	Glutamic acid	Unknown 0529	Unknown 0533	4-Hydroxyphenylacetate	2-Furoylglycine	Unknown 0569	Unknown 0598	Unknown 0603	Unknown 0629	Ribonic acid-γ-lactone	Unknown 0673	cis-Aconitate	C5-Sugar acid 1	Unknown 0688	Homovanillic acid	Deoxymethyl-Sugar acid (C5)	Unknown 0737	Unknown 0740	Hypoxanthine	C5-Sugar acid 2	3,5-Dihydroxybenzoic acid	Unknown 0775	Hippurate	Unknown 0794	Amino derivative	3-Deoxyhexonic acid
Metabolite abbreviation					Lac	Ala	U0089	2-Ethyl-3OH-MPA	Malt	2,3-DiOH-2-MPA	Ura	U0231	U0262	U0274	Res/Mes	U0339	MA	Similar to α-OH-Glu	U0430	5-OH-Methyl-2-FA	U0456	Tigly	U0468	Glu	U0529	U0533	4-OH-Phe	2-FG	U0569	U0598	U0603	U0629	Ribonic acid-γ-lactone	U0673	c-Aco	C5-Sugar acid 1	U0688	HVA	Deoxymethyl-Sugar acid (C5)	U0737	U0740	Hx	C5-Sugar acid 2	3,5-DiOH-Benz	U0775	Hip	U0794	Amino derivative	3-Deoxyhexonic acid
Platform					GC×GC-MS	GC×GC-MS	GC×GC-MS	GC×GC-MS	GC×GC-MS	GC×GC-MS	GC×GC-MS	GC×GC-MS	GC×GC-MS	GC×GC-MS	GC×GC-MS	GC×GC-MS	GC×GC-MS	GC×GC-MS	GC×GC-MS	GC×GC-MS	GC×GC-MS	GC×GC-MS	GC×GC-MS	GC×GC-MS	GC×GC-MS	GC×GC-MS	GC×GC-MS	GC×GC-MS	GC×GC-MS	GC×GC-MS	GC×GC-MS	GC×GC-MS	GC×GC-MS	GC×GC-MS	GC×GC-MS	GC×GC-MS	GC×GC-MS	GC×GC-MS	GC×GC-MS	GC×GC-MS	GC×GC-MS	GC×GC-MS	GC×GC-MS	GC×GC-MS	GC×GC-MS	GC×GC-MS	GC×GC-MS	GC×GC-MS	GC×GC-MS
Unit					Intensity	Intensity	Intensity	Intensity	Intensity	Intensity	Intensity	Intensity	Intensity	Intensity	Intensity	Intensity	Intensity	Intensity	Intensity	Intensity	Intensity	Intensity	Intensity	Intensity	Intensity	Intensity	Intensity	Intensity	Intensity	Intensity	Intensity	Intensity	Intensity	Intensity	Intensity	Intensity	Intensity	Intensity	Intensity	Intensity	Intensity	Intensity	Intensity	Intensity	Intensity	Intensity	Intensity	Intensity	Intensity
MSI					1	1	4	2	2	2	1	4	4	4	2	4	1	3	4	1	4	1	4	1	4	4	1	1	4	4	4	4	1	4	1	3	4	2	3	4	4	1	3	1	4	1	4	3	3
Statistical or visual analysis					Stat	Stat	Vis	Stat	Vis	Stat	Stat	Stat	Stat	Stat	Stat	Stat	Stat	Stat	Vis	Vis	Stat	Stat	Stat	Stat	Stat	Stat	Stat	Stat	Stat	Stat	Stat	Stat	Vis	Stat	Stat	Stat	Stat	Stat	Stat	Stat	Stat	Stat	Stat	Stat	Stat	Stat	Stat	Stat	Stat
Relevance					Rel	Rel	Rel	Rel	Rel	Rel	Rel	Rel	Rel	Rel	Rel	Rel	Rel	Rel	Rel	Rel	Rel	Rel	Rel	Rel	Rel	Rel	Rel	Rel	Rel	Rel	Rel	Rel	Rel	Rel	Rel	Rel	Rel	Rel	Rel	Rel	Rel	Rel	Rel	Rel	Rel	Rel	Rel	Rel	Rel
Chemical class					Organic acid (derivative)	Amino acid (derivative)	Unknown	Organic acid (derivative)	Sugar (derivative)	Organic acid (derivative)	Purine (derivative)	Unknown	Unknown	Unknown	Phenolic acid/Organic acid	Unknown	Organic acid (derivative)	Organic acid (derivative)	Unknown	Organic acid (derivative)	Unknown	Amino acid (derivative)	Unknown	Amino acid (derivative)	Unknown	Unknown	Phenolic acid	Amino acid (derivative)	Unknown	Unknown	Unknown	Unknown	Sugar (derivative)	Unknown	Organic acid (derivative)	Sugar (derivative)	Unknown	Phenolic acid	Sugar (derivative)	Unknown	Unknown	Purine (derivative)	Sugar (derivative)	Phenolic acid	Unknown	Phenolic acid	Unknown	Amino acid (derivative)	Organic acid (derivative)
Major pathway/class					Carbohydrate metabolism	Amino acid metabolism	-	Amino acid metabolism	Xenobiotic metabolites	Xenobiotic metabolites	Nucleotide metabolism	-	-	-	Xenobiotic metabolites	-	Energy metabolism	-	-	Xenobiotic metabolites	-	Amino acid metabolism	-	Amino acid metabolism	-	-	Amino acid metabolism	Xenobiotic metabolites	-	-	-	-	Xenobiotic metabolites	-	Energy metabolism	-	-	Amino acid metabolism	-	-	-	Nucleotide metabolism	-	Xenobiotic metabolites	-	Mammalian-microbial cometabolism	-	-	-
Specific pathway/class					Glucose and pyruvate metabolism	Alanine and aspartate metabolism	-	Isoleucine, leucine and valine metabolism	Sugars, sugar substitutes and sugar derivatives	Unclassified	Pyrimidine metabolism	-	-	-	Unclassified	-	TCA cycle	-	-	Unclassified	-	Isoleucine, leucine and valine metabolism	-	Glutamate metabolism	-	-	Phenylalanine and tyrosine metabolism	Food or plant constituents	-	-	-	-	Sugars, sugar substitutes and sugar derivatives	-	TCA cycle	-	-	Phenylalanine and tyrosine metabolism	-	-	-	Purine metabolism	-	Food or plant constituents	-	Polyphenolic compounds metabolism	-	-	-
CME (U00)	U00	CME	V1	ID02	NA	NA	NA	NA	NA	NA	NA	NA	NA	NA	NA	NA	NA	NA	NA	NA	NA	NA	NA	NA	NA	NA	NA	NA	NA	NA	NA	NA	NA	NA	NA	NA	NA	NA	NA	NA	NA	NA	NA	NA	NA	NA	NA	NA	NA
CME (U00)	U00	CME	V1	ID03	NA	NA	NA	NA	NA	NA	NA	NA	NA	NA	NA	NA	NA	NA	NA	NA	NA	NA	NA	NA	NA	NA	NA	NA	NA	NA	NA	NA	NA	NA	NA	NA	NA	NA	NA	NA	NA	NA	NA	NA	NA	NA	NA	NA	NA
CME (U00)	U00	CME	V1	ID04	6932233	22609816	647580	2229406	350030	1355478	6563829	892389	3053006	161302	1637972	189259	506900	5057848	n.d.	15821338	3153495	499481	1051438	224678	5695298	4037030	21765168	3382990	684178	5585502	13699035	1122625	4371130	1675348	27232551	11753351	3133449	6005626	n.d.	1321769	5067800	8924012	n.d.	10088148	8981047	119445562	3652933	3070178	29783176
CME (U00)	U00	CME	V2	ID05	5366325	13614313	182010	914519	n.d.	195943	5209226	481680	204422	102684	1181790	253987	302753	1627967	n.d.	n.d.	493181	268605	254721	49387	5960074	2536059	8055520	101632	439679	849902	7672335	2053176	137413	894789	10979707	1969298	1068068	1859638	261751	620061	1734731	7131277	38380	2920379	3988616	94527539	1007726	793453	3708947
CME (U00)	U00	CME	V2	ID06	5597320	18060236	182219	1738404	n.d.	332388	7111528	610969	707812	52597	1088965	249371	250265	1241087	n.d.	n.d.	699325	207842	171631	120662	3348151	2549723	12534630	311860	673577	1222758	6176040	472203	188614	737832	13664479	3306994	1410997	2154082	304628	523017	1958179	3835448	51940	8592387	2885527	85510390	621222	848632	4777430
CME (U00)	U00	CME	V1	ID07	5364626	17094582	n.d.	1782108	n.d.	1125253	10004509	309684	1134736	85333	2201258	n.d.	371106	2386410	n.d.	n.d.	1138896	n.d.	383182	21438	3643236	2002924	6979174	183318	696297	2674100	5504614	525852	264272	885232	15125068	2810066	2263846	3011347	n.d.	734685	2720750	6759866	61242	9286834	n.d.	64291271	1028201	1290494	10091520
CME (U00)	U00	CME	V1	ID08	5348602	18286814	186743	1251900	n.d.	196484	5878668	258969	454825	81703	1500314	316576	357548	1584999	n.d.	n.d.	990043	304705	529907	87918	5312937	1620662	11714248	159361	779056	1303128	5683227	719535	266586	604691	11742074	2500699	1092181	2747869	207085	586825	1763264	5368902	43357	7536794	2883468	97785316	1155995	936581	4563391
CME (U00)	U00	CME	V1	ID09	4832117	7222195	n.d.	1028274	n.d.	398811	4441086	295327	239502	30744	915072	n.d.	n.d.	920597	n.d.	n.d.	n.d.	n.d.	n.d.	58677	4730420	1164478	5415197	n.d.	157728	1210365	3266443	4091000	n.d.	306395	7161824	1164802	1297524	1496992	148633	216762	988894	2539367	12738	8226366	1011772	89258305	1048732	1017013	3440205
CME (U00)	U00	CME	V1	ID11	4219152	9108274	171817	541247	n.d.	705974	6415321	1034641	517896	99823	1820739	n.d.	n.d.	2430180	1011889	n.d.	1389717	192469	393625	119929	4420079	1690112	12730142	626373	1227037	4683703	8087879	616189	284410	982935	16398013	4373632	1819026	2939284	n.d.	690864	3057849	5392205	60264	14958947	3589571	109786043	2043988	4182068	13534333
CME (U00)	U00	CME	V1	ID12	6132813	12703159	n.d.	747020	n.d.	464827	3705448	492623	496190	12479	925678	246472	132176	946313	236337	1646702	592938	n.d.	n.d.	7975	4169056	1554177	7046108	n.d.	349100	668940	1793666	131226	n.d.	275378	4238674	1121306	690352	993967	n.d.	113538	769675	3368771	n.d.	7119192	199579	35542666	222771	871724	4478785
CME (U00)	U00	CME	V2	ID13	4983065	15430989	n.d.	736867	n.d.	104978	3383576	264868	558346	31359	714390	n.d.	115207	728148	n.d.	n.d.	232792	n.d.	115520	66288	829452	608684	3360863	n.d.	335709	1472865	3162998	444148	n.d.	207258	6959226	2070906	814669	2530709	132293	165048	923687	4309011	34328	3219806	1403361	18798064	237397	1571995	9538688
CME (U00)	U00	CME	V2	ID14	3137778	17386760	261704	859062	77502	845680	4721424	955971	1090318	92892	1103004	185095	319807	1825652	2699694	3032516	n.d.	n.d.	491839	47137	3301442	2321487	21628794	214646	507931	3036118	6888732	485471	239069	823454	14583481	4028077	1519363	1626784	280454	709180	2907378	4293489	72946	10313145	4382402	63393200	1189518	1564518	10372305
CME (U00)	U00	CME	V1	ID15	4099490	4710813	n.d.	159111	n.d.	302528	7898694	272928	170061	37187	803766	123278	n.d.	733294	n.d.	n.d.	337093	203292	n.d.	56097	7071193	844457	4345267	n.d.	99634	698666	2653900	444839	n.d.	234698	3715233	1880609	426528	2213569	126929	316729	807672	4779799	35959	3663008	770134	87348341	682957	157606	3700817
CME (U00)	U00	CME	V2	ID16	NA	NA	NA	NA	NA	NA	NA	NA	NA	NA	NA	NA	NA	NA	NA	NA	NA	NA	NA	NA	NA	NA	NA	NA	NA	NA	NA	NA	NA	NA	NA	NA	NA	NA	NA	NA	NA	NA	NA	NA	NA	NA	NA	NA	NA
CME (U00)	U00	CME	V1	ID17	NA	NA	NA	NA	NA	NA	NA	NA	NA	NA	NA	NA	NA	NA	NA	NA	NA	NA	NA	NA	NA	NA	NA	NA	NA	NA	NA	NA	NA	NA	NA	NA	NA	NA	NA	NA	NA	NA	NA	NA	NA	NA	NA	NA	NA
CME (U00)	U00	CME	V2	ID18	4258564	6849820	256145	692358	n.d.	n.d.	6984384	676108	343071	117097	636031	166043	440481	2120719	893914	n.d.	n.d.	284503	578093	71649	12727986	2770598	14285588	167074	716478	5315754	8825956	571604	n.d.	939339	17143133	2765541	2336430	3398963	226671	902165	3215259	12922914	67847	13568385	5224563	162543800	2072754	1536674	18037331
CVE (U00)	U00	CVE	V2	ID02	3677777	9174590	128846	398636	n.d.	586552	4753765	692413	312543	58374	2137391	157417	152173	1909097	570558	n.d.	1040602	227055	340966	83054	17026155	2552811	11875146	160997	593842	1832658	4072446	377673	155663	677056	10310162	3574553	1379264	1930129	218363	473875	2707360	8404025	59720	12096436	1175542	115250601	1244917	1085676	6658208
CVE (U00)	U00	CVE	V2	ID03	3766991	5989611	n.d.	410674	n.d.	640040	2939374	166257	479136	2295	1217946	n.d.	n.d.	956102	515494	n.d.	637991	140414	n.d.	20336	4328085	930196	5020894	n.d.	204047	752217	506162	207666	n.d.	296149	4440479	1534027	783523	861112	n.d.	168224	1106052	1453707	24124	5311448	n.d.	59426600	461768	530947	3480681
CVE (U00)	U00	CVE	V2	ID04	7065403	25033241	380179	1261872	830303	1811675	7576344	925104	1186468	289128	2215667	n.d.	654155	6022349	3717866	15583572	2318110	411281	1122220	375806	2830656	4989140	30926261	2790541	331125	7741542	25168316	1511934	2882375	2856277	36042416	8473144	5493410	8509887	520810	1920766	9275979	8980477	219461	56279180	19737388	126710383	4584047	4924223	53740214
CVE (U00)	U00	CVE	V1	ID05	4672022	13162863	309235	921336	n.d.	430861	4568131	414263	577437	133310	1660906	n.d.	483088	3057745	n.d.	7678623	1046457	518221	663793	45468	3920132	2272499	11652508	293111	1285462	2292274	17375054	845555	227799	1235455	22103331	2898606	2539289	2629894	382944	1090769	2072307	7802681	78860	12124324	9426640	139489507	1844605	2465714	8318615
CVE (U00)	U00	CVE	V1	ID06	5534036	16793958	232869	804092	267262	1581305	6154683	553532	1239557	125601	1042590	n.d.	130633	1984417	1708094	5985963	1399413	n.d.	499291	85726	3247688	2626611	18871975	785233	759250	2696740	10176896	1406995	325041	1151675	16907177	5640336	2540734	3312439	475933	1037184	3360071	4819844	92590	16862924	8534626	92541367	1435539	1378661	14312974
CVE (U00)	U00	CVE	V2	ID07	4167230	17374646	n.d.	1106636	n.d.	168765	3839740	128030	579591	25412	1030922	n.d.	n.d.	344104	328787	n.d.	390177	n.d.	n.d.	n.d.	1112224	831004	4743832	n.d.	230541	799726	4121002	n.d.	n.d.	284539	6801074	990802	626948	1934426	n.d.	203004	1455622	3760880	18590	12609950	1772617	25874073	284689	n.d.	2626760
CVE (U00)	U00	CVE	V2	ID08	6997331	28102948	145549	2213753	945157	707838	5492754	723440	930261	87215	1285339	121061	718452	3993693	1443707	7227003	1582872	658763	495574	151085	5416395	2296218	24062440	877290	923021	3254280	6302327	2212681	507990	827528	16851764	4162640	1072717	2839641	295548	665237	2902513	5463333	64866	5943971	3977954	94539118	1552968	1170837	19165117
CVE (U00)	U00	CVE	V2	ID09	4593748	6803939	296497	685581	n.d.	177134	9012070	458594	285176	70806	834584	n.d.	98837	1951279	n.d.	n.d.	n.d.	263090	516122	39194	4113086	2001540	9501880	140098	507475	1897580	6757916	7209456	n.d.	775548	10101437	1953531	1282413	2260841	295162	351802	1613338	5549070	38547	7125914	3067912	97835760	2012976	676764	3488789
CVE (U00)	U00	CVE	V2	ID11	4610495	13258197	326705	527848	125095	244569	6060155	1299006	735949	166494	1603409	409340	116973	3345988	1443247	3104911	1164826	199255	533808	118229	3607882	1979051	16122151	942970	869330	4620151	8219566	681899	954347	1160554	16907455	5380631	2611221	3011245	n.d.	955553	3899584	6721431	89188	11224520	4983951	81363486	2129829	2937113	21023942
CVE (U00)	U00	CVE	V2	ID12	7447949	17466646	n.d.	1940528	n.d.	503208	4894144	343387	231057	32534	1759653	266805	421109	1372959	249152	5988132	791636	n.d.	197911	8623	6583700	1689292	13382661	94715	799499	1348579	3804060	714422	n.d.	468403	11724169	1779400	774664	1823455	n.d.	311775	1125076	4874197	16619	13494991	1093778	139221945	916610	2216524	5752778
CVE (U00)	U00	CVE	V1	ID13	4102613	11329999	n.d.	798190	n.d.	94177	1721815	301450	92324	30560	270810	n.d.	115231	412493	n.d.	n.d.	585704	n.d.	70513	13129	737562	246682	2856429	n.d.	191931	544327	1264872	1243346	n.d.	n.d.	4627095	1067104	556547	1001455	n.d.	n.d.	1292180	1545441	14493	n.d.	n.d.	14478196	184722	877731	9510393
CVE (U00)	U00	CVE	V1	ID14	4831816	14904245	736564	839209	n.d.	1458852	8365470	549985	1009009	173964	1939353	172796	143231	2062016	1415777	n.d.	1077751	199717	651130	61368	851591	2926227	15687004	193517	872094	2201893	8364954	923878	n.d.	977634	15359684	2235373	1834420	2318200	273206	857144	2577646	5869720	72011	17016764	6441371	87859073	1101318	1767927	9285987
CVE (U00)	U00	CVE	V2	ID15	3908682	4455000	173409	551628	501326	154605	9455264	1262806	183431	81741	1513674	359770	n.d.	1764491	n.d.	n.d.	305525	681900	507162	238227	7794041	2269780	14005973	n.d.	391571	3209963	4605684	665793	249295	735715	8840304	3440859	2520003	3214267	322982	n.d.	1966999	5645045	82686	3944374	2761597	122061052	1734861	1414528	6035753
CVE (U00)	U00	CVE	V1	ID16	4665887	7917259	159604	349932	n.d.	185615	4877727	155770	176575	43557	584253	283086	200523	899583	n.d.	n.d.	400561	126920	329850	130147	1810577	1736420	5726087	78608	269384	1069926	4251760	554568	91737	561913	7324344	1746561	815193	2860914	301104	578345	1224021	5511460	41917	4421905	2028755	59345212	1052976	713892	5328578
CVE (U00)	U00	CVE	V2	ID17	3313403	5001859	n.d.	356780	n.d.	129164	5540069	340006	203314	36419	811395	n.d.	n.d.	683608	n.d.	n.d.	459583	142317	130185	15868	3570946	875188	5223904	n.d.	112844	742863	2839208	580249	n.d.	191472	4486877	1199698	614161	741413	n.d.	142228	736278	3630663	16581	3793062	1117003	67976984	419695	462147	3661686
CVE (U00)	U00	CVE	V1	ID18	3331418	8083174	398309	685456	n.d.	643634	7011988	858130	473219	131268	1406016	119247	365198	2190731	1540043	n.d.	n.d.	301780	668682	72846	6890359	2786499	18251950	409219	232885	4435495	7012658	678550	535766	859386	17438194	4712460	2066594	5085768	359335	812276	3339240	7786680	98464	10547798	5028284	127443827	3112326	1721072	17266941
CME (U01)	U01	CME	V1	ID02	5482989	24659110	92267	1790954	622852	476647	2941598	812451	546549	67174	1685027	100750	628820	1857953	925703	9420966	2002592	556638	281150	49656	2835997	1929515	9507227	439335	1326404	1015992	5954981	406307	495608	482193	21522313	2345664	1995583	1850640	205977	519064	2339501	4809838	48629	10848002	2835489	57345673	892478	1703498	7287050
CME (U01)	U01	CME	V1	ID03	4689342	13820427	100582	1341153	102326	699531	3555197	492633	784192	57550	1653176	184954	277137	1511179	1573440	6846343	2179732	308030	196856	25918	8120293	1488238	7953309	232717	335069	552078	5194055	523843	463000	543863	13128290	1246014	1517042	1644292	203427	468867	2027143	2995156	29481	6840077	2058228	86145457	850877	793352	4126661
CME (U01)	U01	CME	V1	ID04	5195871	15420915	151947	1680057	n.d.	745048	3242778	159697	945880	61078	838947	364677	337300	1791353	n.d.	14863968	2043848	207056	288426	61942	3066794	337354	8123971	535817	193469	1205006	5515134	n.d.	1288153	565207	12804488	3928349	957681	2302627	n.d.	366049	1667785	4135056	n.d.	3479924	2256422	96372415	542653	603041	7769491
CME (U01)	U01	CME	V2	ID05	5470316	18949761	132839	1171037	405694	914116	2332995	609990	1384663	40680	908571	385270	364013	1540695	683670	12672956	3478193	303067	185492	49454	3533446	2009232	12967199	494341	159926	268312	3397856	1740973	1032106	670755	13573311	2453989	757759	1592546	286853	474931	1527937	3699557	59683	3237263	597267	54320605	624744	664972	3643100
CME (U01)	U01	CME	V2	ID06	5804102	21352971	143413	2858200	n.d.	487801	8060062	512108	718240	41509	1215399	n.d.	230236	1256535	833196	8334657	1835259	n.d.	266340	58436	3467179	2107074	5887615	273381	502434	468980	5092216	298404	670256	642378	16013099	2607735	1708675	1740860	274432	401889	1909448	3578772	29169	11369167	2459485	75783399	1029260	866175	3333946
CME (U01)	U01	CME	V1	ID07	6876783	26047973	115728	3838225	367991	1787397	5953548	401529	2738198	73276	1936599	202062	866230	2052647	1021670	10023080	4233905	159234	318526	56409	4690147	1461564	6317231	487461	420677	1026488	6365991	373094	764286	616209	21916989	2603498	1688945	2373355	186865	621145	2295936	3952667	34179	3268329	3528674	63623625	412876	990225	7629150
CME (U01)	U01	CME	V1	ID08	7276063	25917582	n.d.	2588780	185515	757696	3894156	348614	1626271	76303	334119	n.d.	528290	1083637	645855	1592827	2539206	162748	254551	100397	1620886	1134121	10787264	144359	478856	492771	4983851	435615	404227	451073	18009251	1612516	838452	1755318	166958	386165	1298388	4351191	39250	7041711	2625916	24665846	848812	732035	1884439
CME (U01)	U01	CME	V1	ID09	NA	NA	NA	NA	NA	NA	NA	NA	NA	NA	NA	NA	NA	NA	NA	NA	NA	NA	NA	NA	NA	NA	NA	NA	NA	NA	NA	NA	NA	NA	NA	NA	NA	NA	NA	NA	NA	NA	NA	NA	NA	NA	NA	NA	NA
CME (U01)	U01	CME	V1	ID11	3908469	13150165	n.d.	1296415	151421	732437	2946805	389673	1166344	57007	519999	n.d.	n.d.	1017313	n.d.	2943614	3917726	n.d.	131468	41095	1863632	623852	46493771	273100	765423	832340	2331078	126802	339066	237849	10878656	1492168	848716	1519381	183974	263977	1042006	1824241	18085	3816287	n.d.	40518150	710959	1905739	3788646
CME (U01)	U01	CME	V1	ID12	5001513	23039841	n.d.	1187049	148841	927410	2847526	430413	1778810	26281	1467367	361307	388966	1051930	781380	7680216	2359262	84357	124568	28922	1115545	971511	4676932	250868	839755	414680	2447980	216304	789087	374080	11612899	1513363	759720	1221080	209479	190126	1064736	3415359	33908	7555116	1091322	23806996	482851	1171274	4674940
CME (U01)	U01	CME	V2	ID13	8885738	29482409	n.d.	2164628	390269	1666228	4511588	647277	2794044	65457	1164588	435624	493479	1996058	1022554	40529417	4985274	267201	216152	173522	1926445	1324004	6106890	581507	732652	1459807	7107725	876979	1301162	766856	25675665	3437559	1358808	5207523	266565	549113	2321515	5892296	64137	1827152	2940445	40582832	934745	2434525	9948308
CME (U01)	U01	CME	V2	ID14	8937191	32027229	n.d.	2992282	388190	1304547	2051501	676659	1983167	38866	861129	n.d.	859526	1110660	2450875	3400448	4009015	n.d.	246667	13976	1681475	1204556	25261745	176341	206295	648045	3071950	286609	589257	464037	16267511	1823548	991635	886700	n.d.	352179	1431947	3460921	23207	5855349	2024342	25622866	553783	418235	3023634
CME (U01)	U01	CME	V1	ID15	4575028	9474452	n.d.	468192	170858	674206	4913723	295897	1350689	27549	651291	153644	175051	849876	n.d.	5813022	2274328	295042	69713	54817	4535962	625920	4485661	135030	98641	322936	2478601	399764	393622	331526	6668063	990096	517402	1900456	160763	165315	1011104	2034089	23201	989800	1075444	61155710	566163	258927	2976629
CME (U01)	U01	CME	V2	ID16	5841831	23602408	n.d.	1313153	155676	709171	1857962	155901	1158172	16561	444551	n.d.	146811	648089	1423563	3698853	3098714	n.d.	n.d.	35330	1063622	992396	2412146	n.d.	n.d.	267738	2426171	n.d.	540018	203310	12621660	1363708	647841	1500938	n.d.	287861	1228659	2563390	37507	2009220	1231709	10069707	533006	397572	2297676
CME (U01)	U01	CME	V1	ID17	NA	NA	NA	NA	NA	NA	NA	NA	NA	NA	NA	NA	NA	NA	NA	NA	NA	NA	NA	NA	NA	NA	NA	NA	NA	NA	NA	NA	NA	NA	NA	NA	NA	NA	NA	NA	NA	NA	NA	NA	NA	NA	NA	NA	NA
CME (U01)	U01	CME	V2	ID18	NA	NA	NA	NA	NA	NA	NA	NA	NA	NA	NA	NA	NA	NA	NA	NA	NA	NA	NA	NA	NA	NA	NA	NA	NA	NA	NA	NA	NA	NA	NA	NA	NA	NA	NA	NA	NA	NA	NA	NA	NA	NA	NA	NA	NA
CVE (U01)	U01	CVE	V2	ID02	66703672	35469041	284960	5682167	645985	1416966	5018571	1966741	1691947	180026	2420321	429461	2722624	5079647	2792335	17451249	5990439	616366	1319091	287534	10452614	6746631	32294664	4310396	1644177	1931261	15006217	1675122	9297962	1277927	47036930	8187445	2946316	4470803	903215	1032414	4837057	30969319	125822	17721773	8144823	135797990	1991673	2242387	12417824
CVE (U01)	U01	CVE	V2	ID03	9220810	19594286	236541	1725947	295431	1504943	4078287	912191	1861038	121293	3413099	422771	566308	3388560	2641241	47119536	6180450	934464	902558	208238	9855301	2982676	28318572	776372	1376538	1105473	10302917	1059607	785996	1367072	33854697	4433809	3242163	3461615	938415	1035155	4320084	9563514	91069	17201036	5131384	133612513	2437704	2663254	9404268
CVE (U01)	U01	CVE	V2	ID04	57705485	40026425	774850	6025381	287856	1418220	4281519	1380714	2763825	285161	2407461	133687	1890904	4817388	2346114	22455433	5923614	876791	1908421	641045	3017327	4677366	22720349	2104025	1786326	2071198	25326109	1311373	1662689	2832909	62610477	7469934	3353550	10621361	891540	1596581	6782589	53480182	288979	16319199	18592687	113044784	4100501	2851312	24531758
CVE (U01)	U01	CVE	V1	ID05	7768859	22648759	224240	1383727	148064	553073	3337571	525187	929427	141999	1191096	128730	961287	2595400	n.d.	13982102	2196049	616443	586901	49427	3560509	2120170	28482039	740320	1005933	1509741	11404960	801532	821511	1178198	28696566	2826669	2339026	2222608	433608	783756	1939840	8707104	88607	4626722	7095351	107318823	1504691	1897920	6122454
CVE (U01)	U01	CVE	V1	ID06	16254033	32892772	501560	2516873	n.d.	1631169	5476780	871922	2983785	160758	2114769	132423	731035	2583588	3634110	11398965	4757233	402396	795940	105521	5409866	3609931	20200303	525003	1186766	1387001	20200372	1684606	1009866	1665538	51866619	4140558	4301633	3780389	1121019	1224898	3473476	26311901	124626	13779611	15348303	71944806	2163587	2422628	9852718
CVE (U01)	U01	CVE	V2	ID07	8693567	35370364	290558	4038376	504897	1884577	5593218	515952	5189253	135619	3152428	201571	1013990	2020219	3073370	10179578	5429028	296130	378310	98821	867056	2553018	8632210	626155	953159	1019278	12105539	595668	906820	867925	34028432	2088853	1558965	4434976	318864	874252	3007815	6389050	41161	15536220	7074766	42741572	1119917	1168228	7618649
CVE (U01)	U01	CVE	V2	ID08	NA	NA	NA	NA	NA	NA	NA	NA	NA	NA	NA	NA	NA	NA	NA	NA	NA	NA	NA	NA	NA	NA	NA	NA	NA	NA	NA	NA	NA	NA	NA	NA	NA	NA	NA	NA	NA	NA	NA	NA	NA	NA	NA	NA	NA
CVE (U01)	U01	CVE	V2	ID09	12083616	28788440	708903	2688511	1088402	1960940	6182076	3228537	2448890	230790	773301	450046	515506	5061114	5078170	13271189	13576880	1605309	2143538	624410	8255608	8221881	92534208	950033	1357108	1872997	22102203	15641132	2419095	1913718	49149246	5750274	3687460	5218836	1561556	1529791	6308546	14583718	160009	9632240	13261505	109791616	3236757	3333736	11166667
CVE (U01)	U01	CVE	V2	ID11	NA	NA	NA	NA	NA	NA	NA	NA	NA	NA	NA	NA	NA	NA	NA	NA	NA	NA	NA	NA	NA	NA	NA	NA	NA	NA	NA	NA	NA	NA	NA	NA	NA	NA	NA	NA	NA	NA	NA	NA	NA	NA	NA	NA	NA
CVE (U01)	U01	CVE	V2	ID12	9420931	27502866	107113	2919043	n.d.	1546408	3509479	325984	1872108	65442	1184462	252929	745194	1197082	1162066	4728771	3298309	n.d.	131584	11099	4880553	987416	7800791	130187	720061	771735	5177142	707345	403329	487774	15989173	1464953	799096	1814441	n.d.	350667	1382225	5860333	42598	12444461	2845846	86825427	965705	2608132	5028200
CVE (U01)	U01	CVE	V1	ID13	7426265	21174513	n.d.	1955014	n.d.	764161	3197755	706343	1324575	61065	1716104	324933	666306	1279873	1351660	n.d.	2918183	284407	251762	90569	1225770	1743703	5178211	182759	771059	656450	6980861	2866991	548569	590493	27139337	2406289	1027909	2649563	494243	276269	2730256	8322431	46609	n.d.	2786151	24777346	n.d.	2037351	8520017
CVE (U01)	U01	CVE	V1	ID14	14438201	30055880	406324	2784636	1256212	2500241	4722555	1620779	3441010	178709	2214969	157905	1330639	2878975	7758356	3967632	6748247	992568	936818	343808	3176885	3738980	17872638	943736	1222990	1190561	18747328	1433884	1230788	1658247	60700462	4117779	2382526	3300760	1165900	1060534	5158467	32429687	187551	16423413	14984230	54445515	1718533	2978495	9903261
CVE (U01)	U01	CVE	V2	ID15	7342188	18623918	n.d.	1263662	1236100	1043634	6545144	1519648	1815070	71260	1157836	441404	474735	1582406	1341061	4707637	5115111	669571	415374	223872	5793788	2119482	51332159	467011	543419	1869658	3366748	697486	750092	583859	19145758	3485446	1890320	2960895	271600	442414	1843167	6456997	77121	3526214	1664377	103966419	1154216	1452623	4825668
CVE (U01)	U01	CVE	V1	ID16	11491371	31755456	152067	3105946	146456	1429733	2274771	416043	1911661	90935	n.d.	418071	632573	1308259	1753744	13561393	2276580	520067	174930	307877	2705022	1826740	32784404	812403	482117	820559	8382448	1019015	1356369	793653	30083523	3205549	1512975	4168952	363052	771584	2419081	8760597	98645	4020769	4384313	54647376	1275337	1480853	7328143
CVE (U01)	U01	CVE	V2	ID17	7233768	18475582	n.d.	1959214	570405	1435228	6999324	975386	1821355	69728	710530	406137	608727	1087136	1528595	5791267	3966391	455618	298691	74848	2624800	1841352	52773529	285374	478716	491496	4524838	897258	385815	443730	19175758	1885314	868365	1171157	228160	349922	1546819	6355006	25820	3257120	2133202	56239399	720293	727653	4576166
CVE (U01)	U01	CVE	V1	ID18	8593563	20583799	268697	2350053	780491	1415403	3415256	1076104	1369719	84388	1480672	n.d.	1116691	2486725	2004099	21797517	7555152	1059131	533352	102537	5432824	2417756	51023716	918155	929520	2110194	7120512	702977	1096079	1007235	41145605	4871230	2192710	4286225	348736	727385	3265969	10439565	88474	7845107	4121507	98511050	1166828	1830321	14028734
CME (U02)	U02	CME	V1	ID02	5770717	23487536	n.d.	1927766	517978	391724	2044850	674642	618394	43636	1466278	n.d.	558877	2071517	n.d.	8272059	2323029	481131	352874	61233	3006249	1729681	8786655	387429	836371	841646	3625023	361982	547102	623029	18065084	2313689	2543180	2225819	n.d.	424197	2346274	2693363	47819	8417141	1804540	55790126	868004	1799398	6098149
CME (U02)	U02	CME	V1	ID03	4820158	11900753	n.d.	1349869	n.d.	746267	3839286	456447	957394	57278	1164694	255267	286604	1402654	871070	3189228	1821224	294701	135395	37371	4521827	1532451	7452203	137309	333573	524183	4812574	523178	189709	514281	10675953	1223256	1243437	1691909	190005	368646	2083643	2448081	24329	6900830	2181204	77774765	980039	848369	4117927
CME (U02)	U02	CME	V1	ID04	NA	NA	NA	NA	NA	NA	NA	NA	NA	NA	NA	NA	NA	NA	NA	NA	NA	NA	NA	NA	NA	NA	NA	NA	NA	NA	NA	NA	NA	NA	NA	NA	NA	NA	NA	NA	NA	NA	NA	NA	NA	NA	NA	NA	NA
CME (U02)	U02	CME	V2	ID05	3347810	13724212	n.d.	670964	140670	1010798	1662255	477373	1617222	40930	546456	121311	151583	870932	896398	7821448	2607681	216259	108638	37568	1661839	1059222	11929381	317707	142468	322538	3687264	1243152	459936	300290	8406339	1984542	936829	1312928	173373	357825	1098754	1807933	49604	758862	901555	36504045	579371	563671	2485887
CME (U02)	U02	CME	V2	ID06	3597117	12195202	n.d.	1148932	n.d.	447387	5163790	322338	831558	42657	579113	106478	n.d.	896258	716330	6112886	1199941	n.d.	n.d.	29198	2255248	1232229	4260595	n.d.	221197	427777	3232149	311631	325366	499397	7870082	1812535	1291858	1245841	232081	329873	1316574	2032131	29544	6799537	1045885	61067522	156258	638519	3425758
CME (U02)	U02	CME	V1	ID07	NA	NA	NA	NA	NA	NA	NA	NA	NA	NA	NA	NA	NA	NA	NA	NA	NA	NA	NA	NA	NA	NA	NA	NA	NA	NA	NA	NA	NA	NA	NA	NA	NA	NA	NA	NA	NA	NA	NA	NA	NA	NA	NA	NA	NA
CME (U02)	U02	CME	V1	ID08	6535082	15703230	n.d.	1920242	n.d.	324909	3029759	268006	983436	38896	523340	139107	315884	376612	433099	n.d.	1178181	81846	80994	77837	1369336	870891	4471142	n.d.	139731	224906	2662751	252298	n.d.	256465	7785414	680518	614427	903262	n.d.	176865	724515	2698390	19021	1406344	582687	13851475	530284	402422	1767817
CME (U02)	U02	CME	V1	ID09	5149023	10701549	n.d.	1408813	n.d.	617813	2081116	667362	1038136	38537	579507	157579	171198	1026127	944508	2411677	n.d.	128934	139821	83595	1481548	1548452	12745281	102241	125820	662921	3221393	3515756	97100	413421	9514549	945467	1537080	1638409	172151	214078	1196032	974988	26887	1308720	1478607	26904759	1007796	938101	3069171
CME (U02)	U02	CME	V1	ID11	3911823	15613764	n.d.	1661736	133413	1073581	2370849	640893	1910386	56372	646176	158975	159498	1294510	933497	4555401	4610680	116731	127370	17301	2273785	1188561	46325558	280837	612115	849766	4253778	n.d.	367183	457534	12258395	1681582	1064786	1773162	111201	390725	1459189	2427859	13679	4017815	1787331	46855667	838986	2096657	4763270
CME (U02)	U02	CME	V1	ID12	5854746	16750741	n.d.	880468	n.d.	713035	1353523	210902	1310894	n.d.	507453	n.d.	185985	373550	602775	2788173	1704876	n.d.	n.d.	73079	749540	803045	2394671	n.d.	192401	276939	985844	n.d.	270170	148471	4042458	641800	149280	741370	n.d.	n.d.	535958	936365	25914	4084141	n.d.	8590366	n.d.	637226	2520545
CME (U02)	U02	CME	V2	ID13	6751207	17772085	n.d.	1034698	156757	1175661	2828443	326658	2330239	19941	640892	130175	230118	1202927	1125825	8702760	3749962	115164	104612	75808	1344715	673689	3577203	256037	242691	577565	1663307	417296	419402	216824	10030833	1852570	885183	3404183	128299	341642	1235153	1808790	31721	n.d.	252727	27494401	399896	1528842	4938668
CME (U02)	U02	CME	V2	ID14	6511232	25536582	n.d.	2131037	211778	1466483	1427412	675576	2111866	32119	618407	433713	495759	981636	1106339	n.d.	3501926	131823	195975	76595	1294556	1261341	23043994	148519	276029	589927	3105682	221876	387568	398690	12705039	1491413	890818	918011	212803	330606	1387278	2024905	31241	6539400	1096240	28649952	532236	663446	3395384
CME (U02)	U02	CME	V1	ID15	385497	7837979	n.d.	327750	119320	924666	5085820	352576	1791102	29268	461513	132255	72413	926164	1799407	6300763	2630787	269760	n.d.	86961	2800096	823880	4705266	121713	105968	259335	2631895	500048	626367	376802	6798287	1358588	918014	2387234	173328	197685	1250157	1613095	27322	1746206	615110	55935818	679218	205701	3604305
CME (U02)	U02	CME	V2	ID16	5281608	17515621	n.d.	1134157	n.d.	1063683	1392790	175109	2171800	61212	456092	366580	126599	926319	837997	4016064	3735582	145099	89895	44421	754083	985111	2829181	118039	n.d.	528668	n.d.	138647	487594	142692	10181322	1572338	550785	1403001	115606	292359	1304250	1464056	40380	2537245	n.d.	8172462	294549	685043	3079756
CME (U02)	U02	CME	V1	ID17	3961593	9550166	n.d.	954760	n.d.	1365408	3228602	553289	1296109	35628	902901	188409	163852	1381409	714441	9008222	1296441	n.d.	161548	19091	3642083	1520103	5944833	159596	267368	478814	3714134	326826	131506	421663	7488013	1287813	1178121	1199969	181407	293037	1487383	1765377	23168	2624709	1113542	50609769	612181	584130	4481634
CME (U02)	U02	CME	V2	ID18	NA	NA	NA	NA	NA	NA	NA	NA	NA	NA	NA	NA	NA	NA	NA	NA	NA	NA	NA	NA	NA	NA	NA	NA	NA	NA	NA	NA	NA	NA	NA	NA	NA	NA	NA	NA	NA	NA	NA	NA	NA	NA	NA	NA	NA
CVE (U02)	U02	CVE	V2	ID02	7080668	19739862	n.d.	3333490	464991	1221723	2727713	986579	1696364	81967	1029505	n.d.	1115286	2370520	n.d.	9553871	4616322	438453	267609	98820	4641335	1553324	29866725	1344756	1042009	894627	6303137	641857	3879555	675305	25760461	4705778	1549985	2659668	622967	630595	2258476	6926393	72569	8033435	4571776	82400952	1426034	1199068	7316337
CVE (U02)	U02	CVE	V2	ID03	5171285	13556502	n.d.	1630015	92581	1271774	1614618	439109	1543862	34463	1786019	155348	395753	1662865	779475	6337281	3625221	414282	177754	68768	2694358	1392412	20735341	390067	563401	546690	3384698	566021	458632	580698	15249030	1672621	1876653	2796777	228222	532818	2103615	2353506	54574	9750787	1350256	84201586	1240549	1284991	4604935
CVE (U02)	U02	CVE	V2	ID04	19303364	26885977	255877	4251550	192854	1239702	3677990	1018334	2588962	133661	1313060	362917	685021	2741142	3257619	19308507	4452564	314966	734764	629129	2926142	4147555	16501136	1268324	936277	1212566	12631999	894248	762975	1184339	27798043	4234780	1701739	7000389	523046	966724	3711434	24829517	108329	7479382	7433502	75587542	870619	1620656	11705763
CVE (U02)	U02	CVE	V1	ID05	4229126	15926107	n.d.	1023724	n.d.	691744	1440922	454728	915100	54043	291424	n.d.	334431	1462474	n.d.	5762332	1627961	243452	198243	40590	2854812	1089699	23851651	251904	426699	574978	3299851	314629	238534	509116	11476024	1921774	1031218	1676792	251863	382680	1036827	2260105	40388	1327595	n.d.	58202532	716369	935637	2882273
CVE (U02)	U02	CVE	V1	ID06	4783096	16478187	138519	1292299	n.d.	834245	2827784	460670	1809323	26828	959723	n.d.	103321	1107546	1234194	n.d.	2186324	n.d.	256604	56024	2221049	1523707	17661166	n.d.	438698	257666	2719551	660064	212309	557928	12964385	1535865	1796987	1888327	314064	342066	1679917	5581871	40934	5940358	591305	68928981	781897	843928	3313537
CVE (U02)	U02	CVE	V2	ID07	6231723	24620195	158234	2657988	366619	2032966	3329550	557507	5462644	79709	1951505	339148	479544	1772052	2306263	7840225	5117238	222941	321545	98009	945779	2247895	6906166	302181	302699	891633	8152985	385403	643584	768279	21305400	1877578	1252499	4085043	258803	840155	2808048	3315222	30718	12406804	4175989	21958474	885796	698836	6522464
CVE (U02)	U02	CVE	V2	ID08	7240425	16990802	n.d.	2170772	n.d.	739950	3165168	334421	1815514	45945	474072	128947	250539	1014598	671131	n.d.	2474191	293048	260200	100155	2007765	1166544	16209644	n.d.	347917	497624	3590885	1109819	n.d.	369993	10985415	1286614	579301	1549392	204760	352442	1014760	2641328	26086	3582033	1001549	36231111	699462	483502	4548294
CVE (U02)	U02	CVE	V2	ID09	6795695	15957082	170871	1774655	537079	1927236	2666060	1723613	3011878	122849	1081972	n.d.	333316	2543263	3089649	5797931	14179110	1459481	587974	428113	3221376	4429914	100210620	680989	1545049	1374440	8963083	8740123	1169740	1553492	38824789	3850009	2121451	6257097	860081	969475	4306140	4565248	120424	13631342	4957158	91365586	3946276	1912052	7621802
CVE (U02)	U02	CVE	V2	ID11	6119997	21573063	n.d.	3315862	187926	993480	2159277	1064923	2101189	46013	527703	n.d.	346391	2292478	1320052	4948061	4264221	460458	399405	155316	3567587	1967210	21044719	510455	1396950	1090062	8763891	579715	637212	904215	26431649	2245029	2554917	4229746	428862	859457	2656863	9649822	44685	5579488	4424859	86568017	2082971	3811211	7254971
CVE (U02)	U02	CVE	V2	ID12	NA	NA	NA	NA	NA	NA	NA	NA	NA	NA	NA	NA	NA	NA	NA	NA	NA	NA	NA	NA	NA	NA	NA	NA	NA	NA	NA	NA	NA	NA	NA	NA	NA	NA	NA	NA	NA	NA	NA	NA	NA	NA	NA	NA	NA
CVE (U02)	U02	CVE	V1	ID13	568808	13274823	n.d.	1377371	n.d.	685875	1972229	649412	1183297	36833	508473	135346	122674	802454	608621	n.d.	2200332	117369	91754	52952	1170385	799146	4399775	n.d.	488230	247310	3280045	2022288	197604	387353	10342240	1380831	1107465	2936876	344673	216970	1724688	2628323	20972	n.d.	1033355	17178578	461958	1852678	4330249
CVE (U02)	U02	CVE	V1	ID14	9037218	17234424	n.d.	2279366	322813	1891927	2176361	1217089	2375040	30491	1418795	403962	668808	1498336	2056866	n.d.	4450132	431446	514868	184499	1722795	2622995	12289453	410670	677583	466222	1900678	610429	571984	687265	20925961	2048500	1384595	1897440	226293	524109	2137432	8181047	94429	8218909	479220	25207623	807461	1458982	4355298
CVE (U02)	U02	CVE	V2	ID15	5702241	16362941	120951	1279482	493750	1135729	2954372	778374	1807778	34644	1695919	413247	123622	1232105	1619623	208321	3937809	379034	160437	202597	1978821	1506189	40952714	308054	335271	1251070	994069	568727	513136	538230	10893728	3003297	1912521	3164631	293745	409650	1325157	2469513	68198	3710717	n.d.	74772450	749937	1269124	4077536
CVE (U02)	U02	CVE	V1	ID16	NA	NA	NA	NA	NA	NA	NA	NA	NA	NA	NA	NA	NA	NA	NA	NA	NA	NA	NA	NA	NA	NA	NA	NA	NA	NA	NA	NA	NA	NA	NA	NA	NA	NA	NA	NA	NA	NA	NA	NA	NA	NA	NA	NA	NA
CVE (U02)	U02	CVE	V2	ID17	4862540	10952018	n.d.	1166420	178629	1222358	3538358	927056	1516922	46953	594518	329497	140509	862270	571203	235006	2922405	170171	n.d.	54814	2937021	1120349	25849628	n.d.	n.d.	424163	3718369	637752	134533	360877	7230029	889436	785929	1011836	126199	246947	1350351	2224389	18508	726801	1275799	30230286	198753	413058	3627472
CVE (U02)	U02	CVE	V1	ID18	NA	NA	NA	NA	NA	NA	NA	NA	NA	NA	NA	NA	NA	NA	NA	NA	NA	NA	NA	NA	NA	NA	NA	NA	NA	NA	NA	NA	NA	NA	NA	NA	NA	NA	NA	NA	NA	NA	NA	NA	NA	NA	NA	NA	NA
CME (U03)	U03	CME	V1	ID02	4172001	18338287	n.d.	1299039	220780	621385	1834869	634499	678062	75830	1235096	170784	477019	1834505	851066	6757473	2082353	319825	304672	59115	1741102	1763185	7796615	302402	715645	849049	5835941	281452	283728	554811	13694779	1923924	2043045	1818056	218788	553126	2024280	2522570	35809	7355897	2442204	57869156	842215	1466497	5818928
CME (U03)	U03	CME	V1	ID03	4113692	9347438	n.d.	933932	n.d.	628492	4000531	518675	685252	45275	772496	410282	214068	1153266	n.d.	n.d.	1136215	119508	156557	26842	4248282	1405676	5951051	n.d.	247959	478793	3375557	421321	n.d.	465651	7720723	1222409	1155758	1244946	145744	221319	1638770	1985877	20680	5664021	1380024	63926800	852301	689656	3157271
CME (U03)	U03	CME	V1	ID04	3560060	11857997	n.d.	1338180	n.d.	366718	2426415	265217	790890	31521	n.d.	338656	158901	889867	319844	n.d.	955907	n.d.	n.d.	7502	2296687	754283	3734694	n.d.	n.d.	414004	3060525	155322	128243	287936	4918329	1296724	559214	988908	n.d.	130628	869783	1503245	n.d.	991798	850114	39539836	455764	156289	3255989
CME (U03)	U03	CME	V2	ID05	2907833	9555651	n.d.	688246	n.d.	658817	2203830	237411	1389322	43726	480242	317519	n.d.	831830	498892	306254	1194755	n.d.	n.d.	49222	1711997	1004085	7529391	n.d.	n.d.	186835	3144064	914739	n.d.	395352	5269390	1645604	873082	980286	149193	278706	850793	1408366	38757	1254826	1227321	30523301	281013	224067	2434506
CME (U03)	U03	CME	V2	ID06	3882029	9712588	103138	1043009	n.d.	403876	7181117	496393	828218	55844	327283	395971	89624	875624	660084	n.d.	948466	n.d.	147371	55525	2584877	1556792	3936699	n.d.	282546	409182	3849048	214467	102088	445313	6515741	1861163	1246445	1031157	212598	333769	1243277	2562383	24037	5661818	1625820	63097262	433567	601843	3113259
CME (U03)	U03	CME	V1	ID07	6628734	18805663	84069	2187278	n.d.	1985454	4246197	322560	3329593	37092	1468944	260052	505539	2020532	n.d.	6171632	3680892	n.d.	319941	33577	1819282	1495683	6329403	195525	481312	1366217	4064422	421032	181790	613008	15955753	2247030	1829558	2287585	n.d.	596887	2060698	2490911	23193	2873964	1388747	67338355	1069762	947705	7306567
CME (U03)	U03	CME	V1	ID08	4448070	14777530	n.d.	1583198	n.d.	181859	3290754	154291	592159	24810	294058	n.d.	146369	242037	296162	n.d.	661051	n.d.	n.d.	12071	729198	465982	2938570	n.d.	262938	n.d.	2249984	334093	n.d.	176518	6237146	860062	658782	837750	n.d.	169375	678107	2276542	16769	939229	666307	12667763	292832	568767	792275
CME (U03)	U03	CME	V1	ID09	4500415	7601497	n.d.	1055171	n.d.	500601	2950585	545960	763896	33354	405520	421408	n.d.	898997	534894	n.d.	n.d.	75895	145419	14910	1168874	1311344	7580162	n.d.	234749	856505	3207144	3285527	n.d.	414379	7079573	1034810	1691223	1267131	153889	152382	1109187	1140464	25421	4273363	972824	22473655	957668	844743	3144198
CME (U03)	U03	CME	V1	ID11	4143276	10185512	n.d.	1138900	n.d.	998791	1689777	621175	1752617	35541	423943	348110	n.d.	1167290	1010736	n.d.	2768525	n.d.	247124	37083	1880026	800274	33885598	n.d.	623265	1059761	2400071	210684	165902	402832	8121319	1289345	1295477	1414310	n.d.	204623	1173758	1645812	12835	3541382	491892	32730281	892160	1503570	4107105
CME (U03)	U03	CME	V1	ID12	4537488	12006692	n.d.	562999	n.d.	784196	2051032	165983	1433874	16926	358169	n.d.	173985	365320	652292	499730	1513357	n.d.	n.d.	7040	617736	705422	2685390	n.d.	193749	302848	1516792	n.d.	200429	177627	3829702	1005661	181511	674704	n.d.	139041	478850	1142104	27302	3646609	231014	10972475	239669	663627	2553166
CME (U03)	U03	CME	V2	ID13	5188077	7753588	n.d.	407545	n.d.	1142179	2432868	410252	1891891	26109	666850	236549	n.d.	933573	953036	4209875	2302216	n.d.	n.d.	6036	1896173	1083171	2686388	n.d.	136916	569216	2360610	n.d.	171875	332528	5770821	1339918	613772	2151262	n.d.	136989	927896	972655	36257	2310930	342078	23649733	177205	870548	3307807
CME (U03)	U03	CME	V2	ID14	3479695	11942294	n.d.	788218	n.d.	960427	1141959	456495	1276401	n.d.	380624	238938	185994	616938	630266	n.d.	1534383	n.d.	132239	42508	944770	669921	9854792	n.d.	n.d.	661867	574900	n.d.	n.d.	186328	5580791	888528	574354	595230	n.d.	111592	512472	990929	22492	5914822	n.d.	19987007	316287	290509	2008929
CME (U03)	U03	CME	V1	ID15	5768893	7717412	n.d.	349359	n.d.	1055531	6397721	237547	2150589	34675	475636	326083	n.d.	1244343	1050451	3649609	2027559	235738	311648	181502	3071291	868919	5141464	n.d.	194050	537337	2723403	362083	239283	502474	6792191	1527187	1339695	2431895	237096	230569	1248553	2019612	37737	4630830	592270	52896638	890903	326405	4574572
CME (U03)	U03	CME	V2	ID16	4006199	9055642	n.d.	453905	n.d.	872926	1988144	n.d.	1890628	45844	n.d.	358170	n.d.	705060	1101838	n.d.	2289919	n.d.	n.d.	26187	550585	1215906	2320268	n.d.	n.d.	526633	3477705	156702	120529	352624	6724166	1381490	859709	1257163	136710	283737	968713	1507746	44606	2332395	532167	8220529	272650	499918	3108026
CME (U03)	U03	CME	V1	ID17	4014278	6872173	n.d.	678437	n.d.	976292	3666543	387791	1029513	48758	679826	109606	106539	1275664	741517	5739793	860845	n.d.	318766	23632	2257264	1406466	5636590	n.d.	174965	547759	4139639	166732	n.d.	280937	7408284	1267310	1206885	1295258	329044	347748	1198418	1955076	28472	5520024	1190749	51472384	783937	781747	4177219
CME (U03)	U03	CME	V2	ID18	5328529	8597566	n.d.	1066446	250515	1006954	3291846	517768	1406009	43393	590502	253971	359894	1230926	1246809	6545625	1680674	125585	149165	34197	2100203	1254871	6281073	286199	254394	1804887	3123550	366035	469941	391941	10729206	1088870	1267343	1538925	198957	392317	1466902	2290660	n.d.	1661924	658646	64796780	1122241	571369	8182525
CVE (U03)	U03	CVE	V2	ID02	7047776	17294137	n.d.	2374872	224556	1288823	1433597	1125431	1694126	43237	967873	108435	623633	2543905	1154264	5841745	3982156	250514	228633	102229	3214097	1327647	22938049	597214	334596	669332	3064038	379529	1740964	501316	13596844	3911722	1581683	1594206	265348	302338	1794467	2499187	62699	7723641	1522357	52028560	976626	810904	5032310
CVE (U03)	U03	CVE	V2	ID03	4758570	10203193	n.d.	833776	n.d.	900818	1614496	548043	1012662	26265	1773247	140983	201623	1263153	714240	1391418	2430031	177788	168808	60642	7648842	1471175	11746424	86040	161860	410434	2804142	422031	205418	444144	6955755	1271206	1290593	1498006	173175	332520	1525432	1622581	34126	7885621	569514	57098199	862203	857501	2825213
CVE (U03)	U03	CVE	V2	ID04	6442330	19905698	146078	2645764	n.d.	740679	1885029	317716	1117433	64536	830983	374726	427948	1359923	1087846	5749455	2408692	104298	153356	73812	2004411	1225859	7726035	163641	390300	589516	5812246	358238	356425	468447	10570820	1971195	825740	2140493	217721	238999	1708545	2612804	50741	3914622	2684055	45392608	373955	678148	4934163
CVE (U03)	U03	CVE	V1	ID05	NA	NA	NA	NA	NA	NA	NA	NA	NA	NA	NA	NA	NA	NA	NA	NA	NA	NA	NA	NA	NA	NA	NA	NA	NA	NA	NA	NA	NA	NA	NA	NA	NA	NA	NA	NA	NA	NA	NA	NA	NA	NA	NA	NA	NA
CVE (U03)	U03	CVE	V1	ID06	NA	NA	NA	NA	NA	NA	NA	NA	NA	NA	NA	NA	NA	NA	NA	NA	NA	NA	NA	NA	NA	NA	NA	NA	NA	NA	NA	NA	NA	NA	NA	NA	NA	NA	NA	NA	NA	NA	NA	NA	NA	NA	NA	NA	NA
CVE (U03)	U03	CVE	V2	ID07	4388790	16745507	192249	1380201	n.d.	1385521	3124201	317771	3731317	69158	1572377	106832	258253	747188	1308771	n.d.	2855717	n.d.	n.d.	41310	989011	1249594	4030395	n.d.	n.d.	762822	5224417	432712	252461	667887	10721684	928107	1014265	2265563	n.d.	292072	1702988	2291899	26911	6008189	1978834	16522818	952215	514161	4832142
CVE (U03)	U03	CVE	V2	ID08	5726773	7451091	n.d.	1464011	n.d.	384956	2459040	219457	736997	21932	284068	115700	161293	461334	320314	n.d.	851700	n.d.	n.d.	39026	1469381	563246	5251754	n.d.	285212	147183	1322107	559316	n.d.	127232	4430375	540960	180306	552631	n.d.	n.d.	508325	1210181	9508	2068449	327715	18261192	261274	176861	1564936
CVE (U03)	U03	CVE	V2	ID09	4136877	12538033	235491	1394183	164026	1827313	4173010	1474802	2783566	112154	n.d.	214264	n.d.	2779882	2444516	n.d.	8900951	591124	560092	92970	2973684	3029070	63133043	304666	677870	1680733	8885378	7631109	431875	1007388	20451123	3260929	2151713	3972060	957345	732274	2666914	2842094	88505	6599375	5017302	62292088	3399074	1472703	6851308
CVE (U03)	U03	CVE	V2	ID11	4242328	17710093	n.d.	2594315	n.d.	764644	1022177	1008178	1476216	16827	782856	143422	238385	985226	1011733	n.d.	1862588	174223	107624	10473	2352753	677632	9993145	n.d.	475738	631858	1004361	277703	112794	326753	9800296	1301614	1082334	1404828	281040	283763	1017151	2166743	15326	2203978	108845	40931375	643763	1726351	3425395
CVE (U03)	U03	CVE	V2	ID12	5626504	10743560	n.d.	1542573	n.d.	760633	3476897	156952	1289707	20148	504744	124163	212097	819822	354041	n.d.	1636700	n.d.	181389	n.d.	2497112	976116	6486114	n.d.	496711	426981	2596291	311427	n.d.	368339	6994935	839414	713177	1274984	133280	197825	803071	2307094	17922	7362795	820310	79043544	684927	1953936	3295073
CVE (U03)	U03	CVE	V1	ID13	4203486	11200095	n.d.	1007097	n.d.	691053	2438173	730249	1493930	37214	255663	166898	255934	1011770	1345799	n.d.	2237474	93737	209387	92349	1552192	1437711	4712710	73329	626040	527072	3665644	2841485	248898	517367	11737793	1362989	1460747	3044765	242738	399134	2009903	1942186	34119	n.d.	1684789	28610467	721960	2218818	5074119
CVE (U03)	U03	CVE	V1	ID14	NA	NA	NA	NA	NA	NA	NA	NA	NA	NA	NA	NA	NA	NA	NA	NA	NA	NA	NA	NA	NA	NA	NA	NA	NA	NA	NA	NA	NA	NA	NA	NA	NA	NA	NA	NA	NA	NA	NA	NA	NA	NA	NA	NA	NA
CVE (U03)	U03	CVE	V2	ID15	3418588	10383716	n.d.	701058	146995	1016225	4164386	1036600	2057529	57507	1071604	108802	199740	1332420	1022800	n.d.	3285168	238647	n.d.	103433	3662963	1185991	28197898	n.d.	174185	1415244	1690103	569953	148588	433317	7214970	1975448	2018379	2342178	224522	357429	1270948	2153979	69726	2860745	463599	72099374	917886	979616	3367603
CVE (U03)	U03	CVE	V1	ID16	6715411	12764316	n.d.	1036291	n.d.	1578591	1486627	465331	1769011	29925	n.d.	256129	161407	971494	1305993	n.d.	1683649	n.d.	207589	59042	2474513	2622252	9935469	145972	106188	679375	3843681	525906	193805	460489	9229638	1569532	1046019	1981148	97174	360332	1269309	1707541	81443	2998615	1075925	26820050	451151	712170	4113217
CVE (U03)	U03	CVE	V2	ID17	3611728	7798553	n.d.	607776	n.d.	1061804	3921554	849256	1563384	34211	449884	305073	n.d.	869270	1052212	n.d.	1596314	n.d.	n.d.	50077	2225390	1472067	16431715	n.d.	n.d.	601519	3256650	774540	n.d.	401129	5635337	1165874	963390	986448	180521	216134	1257863	1599774	10224	2879677	1079709	27215172	584209	288589	3785176
CVE (U03)	U03	CVE	V1	ID18	3976432	7566426	n.d.	805199	n.d.	1226759	2088932	734416	1158873	23233	712323	248032	157136	1010750	1366853	6473631	3614230	n.d.	n.d.	30469	2534265	1446648	13989949	132736	n.d.	977083	1762467	178982	145349	297973	6402776	1636664	1107192	1331332	n.d.	238389	1181006	1318854	40074	1876754	223059	28606605	693952	555988	5306215
CME (U04)	U04	CME	V1	ID02	3136552	11015828	133347	531351	n.d.	131522	2908472	471115	n.d.	79208	1645148	222380	110182	1084686	335032	n.d.	801609	216537	285163	34124	2669821	1737426	8580449	n.d.	802086	830414	5952631	225912	n.d.	489502	9930133	1536511	1079330	1400696	121758	347464	1429168	4320497	24709	5526548	1511006	52137354	680958	799074	4832048
CME (U04)	U04	CME	V1	ID03	3806858	6615055	127024	237260	n.d.	632383	3710464	405977	212531	37341	1666078	n.d.	n.d.	1147762	553975	n.d.	536243	222804	286576	30110	6785322	1436932	10407534	n.d.	196381	893606	4416386	224301	n.d.	528419	7246514	1554018	828388	1521148	n.d.	244122	1498571	2818531	10566	6390418	2489649	102206360	707751	619616	4609890
CME (U04)	U04	CME	V1	ID04	6475978	20552088	225724	2011168	119073	1563674	6649456	637420	1442962	229755	554254	n.d.	n.d.	3657784	n.d.	9299328	1725950	625454	685915	171740	3972003	3361418	19409815	811443	825778	3497373	21629359	836963	304937	1492652	24317381	5730507	2960237	4517027	n.d.	1467334	4383088	9548673	81758	15141847	10388907	128094747	2048992	1647787	22440293
CME (U04)	U04	CME	V2	ID05	4016282	15342365	283516	1207095	n.d.	205828	8277575	593983	174492	194169	1035948	114855	434217	1794702	n.d.	n.d.	1062234	440311	518320	23255	3338860	2815619	8934645	n.d.	922750	1164422	14219148	1691713	n.d.	1971141	19226577	1477883	2268979	2957692	349116	773076	2462678	12051423	45485	7255278	12171108	88710520	1601496	1478601	4329792
CME (U04)	U04	CME	V2	ID06	NA	NA	NA	NA	NA	NA	NA	NA	NA	NA	NA	NA	NA	NA	NA	NA	NA	NA	NA	NA	NA	NA	NA	NA	NA	NA	NA	NA	NA	NA	NA	NA	NA	NA	NA	NA	NA	NA	NA	NA	NA	NA	NA	NA	NA
CME (U04)	U04	CME	V1	ID07	5103803	14225104	195211	1116504	n.d.	990650	7203251	412266	1217238	82414	1675439	274871	331405	2370049	n.d.	n.d.	1030453	116066	490524	22027	2486856	1847896	8061549	308610	497256	1758782	4067382	516576	302186	792492	12769893	3312746	1260200	2973567	197548	635605	2569511	5972479	90222	10589443	n.d.	58863081	851734	768284	9114144
CME (U04)	U04	CME	V1	ID08	7543985	24810702	416921	1642036	n.d.	188039	9712706	1020631	352698	165249	1779461	356284	422907	3006005	n.d.	n.d.	1789666	839524	1754694	269083	5722812	7019863	14677520	399422	1313085	1303470	22047253	1415968	172811	1436800	24386843	2891813	1634010	4493771	391729	1611505	4046584	13649990	60720	18730633	17178531	96253607	2079769	2186223	10652955
CME (U04)	U04	CME	V1	ID09	NA	NA	NA	NA	NA	NA	NA	NA	NA	NA	NA	NA	NA	NA	NA	NA	NA	NA	NA	NA	NA	NA	NA	NA	NA	NA	NA	NA	NA	NA	NA	NA	NA	NA	NA	NA	NA	NA	NA	NA	NA	NA	NA	NA	NA
CME (U04)	U04	CME	V1	ID11	3553446	6789409	192020	452124	n.d.	136536	5282168	660871	428798	88638	707435	n.d.	n.d.	1733163	n.d.	n.d.	983058	139375	400932	42715	3078242	1203024	10586226	317549	930666	1789472	7100801	408616	292926	739983	12679163	3957748	899253	2233187	247097	569218	1953634	6193712	65627	3107950	3362313	73131403	1216753	2329532	9186749
CME (U04)	U04	CME	V1	ID12	5885357	18676808	84845	1042634	n.d.	728959	5957939	713555	764095	51130	1588127	403155	291812	1639539	n.d.	7820791	1120780	128269	189675	62595	3076044	1538620	11191414	134108	955679	1359832	4767206	384216	n.d.	554578	11664860	2186285	1521208	2116313	254379	450170	1540072	7886512	n.d.	12954801	2211342	58395567	741911	1546447	7446506
CME (U04)	U04	CME	V2	ID13	5178297	18877035	n.d.	1703501	n.d.	210824	1048676	442822	932737	31895	373248	305171	320556	859870	n.d.	n.d.	526307	n.d.	n.d.	72150	846420	590793	3701900	n.d.	389968	386458	2374958	361357	n.d.	315853	7328045	1152207	644482	1041442	n.d.	219315	1029276	1566885	26689	n.d.	915512	8347198	358450	1520191	5257977
CME (U04)	U04	CME	V2	ID14	4446173	18315722	156879	1181022	n.d.	1014401	7082630	1163109	910580	143366	1383018	106790	250279	2317088	1578139	5879755	n.d.	165904	548373	110418	6193384	2700135	33407978	248601	281885	2497852	11708174	603367	n.d.	964244	19162086	1680772	3068347	2161248	393144	696178	3578204	6211175	69226	13403843	8882923	99499563	2194224	1787614	8284376
CME (U04)	U04	CME	V1	ID15	3215155	6746194	n.d.	358652	n.d.	173472	9841585	514247	927283	46605	805290	106209	n.d.	1372741	783539	n.d.	1211537	243147	156199	211003	7464690	1630565	5469795	n.d.	n.d.	1875829	3667022	662043	n.d.	416775	9074317	3788307	779307	3020215	248445	432114	2008902	6256946	92571	544330	1979945	92998963	1124946	609754	7750139
CME (U04)	U04	CME	V2	ID16	3313428	9737610	n.d.	394387	146860	128990	3112741	385846	1070785	33227	989720	n.d.	n.d.	1822425	565002	612755	2367395	181592	132999	85872	4347644	1392532	10928571	161088	n.d.	1703906	2706225	n.d.	164085	531319	6888984	3255670	1157314	1803596	110490	236203	1200945	4355596	51042	6899592	1296808	68466383	732175	715136	7734198
CME (U04)	U04	CME	V1	ID17	6531252	8128672	158471	1009815	n.d.	764855	5770301	619255	384176	79929	2782785	n.d.	189864	1710933	781353	n.d.	777057	193316	517596	75880	5405407	2665188	10810433	96799	541399	1068641	8897344	611605	n.d.	658485	16750914	2524342	1535881	2111950	n.d.	524255	2216549	7934283	45797	13911066	4527609	95012034	1635053	1297953	6752235
CME (U04)	U04	CME	V2	ID18	3326507	7204776	92016	699744	n.d.	163928	4440795	432583	382053	35022	3662422	380418	291078	1299139	n.d.	n.d.	1190930	286501	164610	n.d.	3006597	681878	22794861	113908	408820	2516692	1716247	455402	84969	480084	11286782	2061769	1098520	2325599	191461	478755	1736433	7006597	47594	13650667	196397	100663244	1144972	551159	10619614
CVE (U04)	U04	CVE	V2	ID02	4336820	12355501	162109	843424	n.d.	508594	7299506	857688	479098	109207	2352170	112977	242687	2040177	n.d.	n.d.	1228123	406365	636854	46209	8866772	2319888	10934963	126040	813283	1700068	8214472	566737	142692	982908	15046215	2931311	2153211	2320122	305693	638238	3027382	10825086	67189	12194837	5661555	82701444	1786225	1197873	6765948
CVE (U04)	U04	CVE	V2	ID03	4018593	8624326	n.d.	435512	n.d.	855239	3473596	429072	423817	28673	1335002	231587	107529	983380	575212	n.d.	652639	182235	184492	24902	3693158	1210706	12762063	78778	142687	568047	2458684	319958	n.d.	281802	5541816	1299122	516519	860515	93217	276613	1209178	1592019	21261	8386034	932180	44282629	601881	445037	3902376
CVE (U04)	U04	CVE	V2	ID04	84813030	34213053	369425	3323029	1261843	2002962	5856681	995858	1368021	202059	753243	n.d.	1128743	4437847	1512402	n.d.	2402817	663614	1189905	292759	4707570	3621324	65847571	1157785	819531	1716849	17689814	994026	834524	1832839	31470200	3912453	3187192	4762793	875717	1043101	4028107	12135994	79382	6362526	15180305	109629878	3163442	1821132	16445451
CVE (U04)	U04	CVE	V1	ID05	5104468	11744205	476582	1609931	n.d.	304186	6657303	536039	495455	215461	1005617	103376	881872	3178705	993094	5868548	1315199	483298	932847	37743	5384558	3366398	7377561	104035	3152064	4795438	13638104	704692	n.d.	1491262	27747017	1719188	2308011	3105565	n.d.	816824	2738295	9098055	n.d.	1890003	10685358	109687574	2354147	2865629	8987764
CVE (U04)	U04	CVE	V1	ID06	5033260	12485300	122091	1280012	n.d.	741262	5671127	613314	488080	73422	765436	104463	171499	1289054	757669	n.d.	878741	200062	321459	117251	5294980	2430774	7392423	104591	614033	953757	4701696	577683	n.d.	371961	10951217	1683507	1699192	1648018	n.d.	287145	1995115	2947085	25500	6970621	2705283	74953603	1620660	1279360	4946665
CVE (U04)	U04	CVE	V2	ID07	4805976	15211798	124939	1327936	n.d.	205961	5934857	465861	600520	80293	1655167	258151	248624	991600	n.d.	n.d.	867937	n.d.	187109	23059	3325731	2126067	12586637	156887	409975	827897	8148916	389461	1348355	585521	10483293	1944016	1596891	2099025	146440	471768	1920169	6716100	27551	8752415	2692023	54074035	857363	641628	3680089
CVE (U04)	U04	CVE	V2	ID08	6743170	21389568	129388	1721915	n.d.	n.d.	7603004	248587	n.d.	59397	997141	n.d.	263099	620151	n.d.	n.d.	715959	314943	517357	45138	1466558	1289269	4607314	n.d.	581751	859406	7238481	946094	n.d.	636013	10534439	1354156	465905	2450739	183412	365087	1501163	6392697	32458	1109402	3651248	43882805	1078655	708678	4533867
CVE (U04)	U04	CVE	V2	ID09	3633448	7560154	142776	1039971	n.d.	194611	7300307	525800	434145	44571	1516869	225440	n.d.	1673723	n.d.	9866636	360739	92546	241691	30989	10500005	1778010	6687358	144743	435657	1952477	4536612	2515028	n.d.	303819	8022368	1927133	596092	2703231	112031	331199	1335647	4201707	33218	7632252	1519816	133182570	1185408	654102	6048903
CVE (U04)	U04	CVE	V2	ID11	NA	NA	NA	NA	NA	NA	NA	NA	NA	NA	NA	NA	NA	NA	NA	NA	NA	NA	NA	NA	NA	NA	NA	NA	NA	NA	NA	NA	NA	NA	NA	NA	NA	NA	NA	NA	NA	NA	NA	NA	NA	NA	NA	NA	NA
CVE (U04)	U04	CVE	V2	ID12	4795932	16667300	n.d.	1445572	n.d.	386239	4127215	395973	448311	37418	2643638	321235	380266	1207222	n.d.	259158	1273166	n.d.	290942	18447	10566694	1195994	13881409	n.d.	553094	988274	3875274	374949	n.d.	441282	9175678	2254581	1303435	1863922	n.d.	257862	1165775	7316321	59338	10184267	1766866	128742030	908783	1873507	4635970
CVE (U04)	U04	CVE	V1	ID13	6091557	12275278	n.d.	1639130	n.d.	136958	4040050	363289	251232	27875	467298	231471	344159	455976	1658854	n.d.	488224	117007	167910	42988	2392950	832551	4383117	n.d.	407276	1682638	2919871	1189755	95308	284904	7954337	1133395	719254	1075240	95935	289323	714977	4151147	36169	n.d.	717089	47354982	576332	1340211	1167889
CVE (U04)	U04	CVE	V1	ID14	4486068	11815169	166419	613468	n.d.	1184649	4913086	774578	917445	86938	1121406	243213	104187	1717480	695238	n.d.	1107135	88212	377877	25396	1395836	2468439	16874519	177948	601685	1603278	10249938	479407	188702	733426	12838408	3381897	1771944	1370864	206732	521114	2385267	4363631	80223	11099723	3304335	26378859	440535	1243509	7972436
CVE (U04)	U04	CVE	V2	ID15	3391581	7269138	153084	175831	135308	332117	7464450	815792	377827	94626	2385940	276859	n.d.	815432	357374	n.d.	676225	416060	378200	135343	5225281	2146418	19943705	n.d.	n.d.	1288236	7148368	234350	104506	657394	8926245	3744215	1504614	2806114	153445	405108	2078639	4562278	122435	7058275	4563470	98737578	1392702	893766	7866368
CVE (U04)	U04	CVE	V1	ID16	7093941	23501733	184722	967186	n.d.	2869318	6034194	749344	1808784	223109	1164953	437473	347153	3058869	1413511	7211023	2124417	557306	568165	430095	4684385	3784573	42457593	883007	304882	3569451	15207683	1168494	695144	1498667	20868014	7562176	1981494	4129439	407104	1713990	4817574	8620055	138441	17302640	10266714	86990959	1799910	1728951	17934392
CVE (U04)	U04	CVE	V2	ID17	NA	NA	NA	NA	NA	NA	NA	NA	NA	NA	NA	NA	NA	NA	NA	NA	NA	NA	NA	NA	NA	NA	NA	NA	NA	NA	NA	NA	NA	NA	NA	NA	NA	NA	NA	NA	NA	NA	NA	NA	NA	NA	NA	NA	NA
CVE (U04)	U04	CVE	V1	ID18	794722	6306955	127357	716039	n.d.	1515144	5497678	397423	1322046	47750	575657	100989	115663	2430839	n.d.	n.d.	1915883	192154	335649	37015	4605588	1242753	8926781	400342	168168	12003222	3488138	573392	n.d.	517457	11357625	2115345	2811035	2580703	401889	574729	1668963	7066332	71160	2255354	969201	117983631	1246218	1240274	28765222
[truncated: 79 more columns]

## Sheet: Legend
Legend to Table S3: Combined data set for all 44 metabolites detected by targeted approaches and 80 metabolites detected by untargeted GC×GC-MS and selected as relevant after statistical and heuristic approaches.
Abbreviation	Explanation
CME	continuous moderate exercise
CVE	continuous vigorous exercise
GC×GC-MS	two-dimensional gas chromatography-mass spectrometry
LC-MS	liquid chromatography-mass spectrometry
MSI	Metabolomics Standards Initiative; level of identification according to MSI: 1, identified compound; 2, putatively annotated compound; 3, putatively annotated compound class; 4, unknown compound
NA	not available
n.d.	not detected
NMR	nuclear magnetic resonance spectroscopy
Rel	relevant metabolite (based on statistical or visual/heuristic approach and relevant median fold changes for selected within-group or between-group comparisons)
Stat	statistical analysis
U00	spot urine, pre-exercise
U01	urine collection phase 1, from 0min pre-exercise until 45min post-exercise (75min)
U02	urine collection phase 2, from 45 to 105min post-exercise (60min)
U03	urine collection phase 3, from 105 to 195min post-exercise (90min)
U04	spot urine, 24h after U00
V1	visit 1
V2	visit 2
Vis	visual analysis
