# Supplementary material for: Acute effects of moderate vs. vigorous endurance exercise on urinary metabolites in healthy, young, physically active men—A multi-platform metabolomics approach
Source: Front Physiol. 2023 Jan 30;14:1028643. doi: 10.3389/fphys.2023.1028643 (PMC9927024; doi:10.3389/fphys.2023.1028643)
Supplement: Supplementary file 14 [file Table4.XLSX]

## Sheet: Table S4
Combined/metabolite name	Urine sample	Intervention	Visit	Participant	Asymmetric Dimethylarginine	Betaine	Carnitine	Choline	Creatine	Dimethylamine	Histidine	Hydroxyproline	N-Methylproline	N,N-Dimethylglycine	Sarcosine	Symmetric Dimethylarginine	Stachydrine	Trigonelline	Trimethylamine N-oxide	y-Butyrobetaine	β-Aminoisobutyric acid	π-Methylhistidine	τ-Methylhistidine	1-Methylnicotinamide	2-Hydroxyisobutyrate	3-Hydroxyisovalerate	3-Indoxylsulfate	4-Hydroxyphenylacetate	Alanine	cis-Aconitate	Citrate	Creatinine	Dimethylsulfone	Formate	Gluconate	Glycine	Glycolate	Hippurate	Hypoxanthine	Lactate	Methylsuccinate	Pyruvate	Taurine	Threonine	trans-Aconitate	Tyrosine	Urea	Valine
Platform					LCMS	LCMS	LCMS	LCMS	LCMS	LCMS	LCMS	LCMS	LCMS	LCMS	LCMS	LCMS	LCMS	LCMS	LCMS	LCMS	LCMS	LCMS	LCMS	NMR	NMR	NMR	NMR	NMR	NMR	NMR	NMR	NMR	NMR	NMR	NMR	NMR	NMR	NMR	NMR	NMR	NMR	NMR	NMR	NMR	NMR	NMR	NMR	NMR
Unit					µmol	µmol	µmol	µmol	µmol	µmol	µmol	µmol	µmol	µmol	µmol	µmol	µmol	µmol	µmol	µmol	µmol	µmol	µmol	µmol	µmol	µmol	µmol	µmol	µmol	µmol	µmol	µmol	µmol	µmol	µmol	µmol	µmol	µmol	µmol	µmol	µmol	µmol	µmol	µmol	µmol	µmol	µmol	µmol
CME (U01)	U01	CME	V1	ID02	4.482	2.6325	0.53325	1.674	1.5255	38.988	62.7818	2.72025	0.20925	0.91125	0.378	34.1145	3.15225	6.3045	14.013	0.0405	2.35575	5.21775	11.3805	1.917	2.943	2.025	8.073	6.399	30.159	18.117	208.656	845.694	3.375	7.074	29.457	133.083	27.459	106.704	5.157	7.128	7.209	3.672	60.858	8.208	4.887	6.75	2835.89	1.701
CME (U01)	U01	CME	V1	ID03	4.46925	3.0385	4.897	0.9145	1.062	30.149	44.7957	3.5695	0.059	2.69925	0.25075	30.031	3.245	3.99725	46.2855	0.1475	5.64925	2.93525	9.21875	1.062	3.304	2.301	9.971	6.785	16.579	15.989	176.587	725.877	7.788	8.496	29.559	60.947	22.774	196.47	4.307	5.723	5.723	3.422	22.361	9.263	4.425	7.08	3113.67	1.711
CME (U01)	U01	CME	V1	ID04	4.05375	8.51575	8.32888	1.66463	1.21612	30.1846	85.2093	4.922	0.359375	9.57088	0.227125	31.7285	38.3927	7.0725	23.7446	0.092	1.78825	3.64262	11.9629	5.0715	4.324	3.933	10.373	5.8765	21.5625	11.615	100.142	828.414	9.6025	14.2715	37.651	81.075	32.6255	206.322	4.9105	6.049	7.7395	2.4495	79.488	11.2355	2.7255	11.04	2645.52	2.0355
CME (U01)	U01	CME	V2	ID05	3.0315	3.431	0.9635	1.11625	0.76375	20.116	115.115	0.85775	0.27025	1.98575	0.45825	27.3657	55.6832	2.59675	15.0165	0.05875	0.41125	2.538	9.67025	1.128	3.478	2.397	2.726	7.332	20.163	12.173	333.277	700.347	10.81	9.964	23.218	61.1	16.027	80.558	4.324	5.17	5.076	1.974	25.098	8.789	2.444	7.567	3122.91	1.786
CME (U01)	U01	CME	V2	ID06	6.727	7.74225	8.401	1.9065	1.43375	31.2635	83.6845	1.74375	0.0775	6.3705	0.403	37.634	18.4992	4.50275	25.8153	0.1395	1.8445	3.13875	15.2365	1.891	7.099	4.836	9.982	7.254	35.743	21.824	241.707	1091.57	5.735	28.83	44.299	120.466	34.379	223.851	6.851	8.928	15.128	3.72	65.751	14.756	6.014	13.547	3742.1	4.185
CME (U01)	U01	CME	V1	ID07	13.6688	12.4931	4.33125	3.72375	3.6225	76.3819	132.368	7.48125	0.18	9.25875	0.613125	94.14	62.19	13.6744	62.2969	0.106875	2.37938	19.4006	32.6531	0.9225	6.12	4.68	8.7075	6.0075	41.4	21.7575	466.875	866.655	6.3	17.37	45.6075	177.863	38.5425	122.535	3.5325	9	10.0575	1.7325	31.905	13.32	4.3425	15.0525	2733.75	3.42
CME (U01)	U01	CME	V1	ID08	7.21762	8.2053	7.57217	3.26692	2.9377	44.4707	189.786	4.7611	0.2026	5.44487	0.35455	60.5521	6.73645	8.5092	28.1867	0.1013	5.1663	12.7891	18.31	2.4312	7.9014	5.3689	20.26	15.7015	51.3591	24.9198	466.486	1281.85	22.4886	24.4133	41.3304	177.174	35.2524	98.9701	14.2833	15.8028	15.8028	5.4702	92.7908	15.7015	18.0314	11.3456	5290.8	4.9637
CME (U01)	U01	CME	V1	ID09	4.795	2.7975	0.3125	2.0425	1.14	39.2925	64	1.43	0.03	2.8375	0.17	50.315	15.88	6.8975	39.1625	0.0175	12.545	2.325	13.1925	0.64	5.22	3.56	10.7	17.63	21.66	20.79	206.88	939.68	10.88	13.27	43.97	62.68	21.11	127.08	2.81	5.7	6.38	3.2	6.58	9.55	4.45	8.18	2526.96	2.3
CME (U01)	U01	CME	V1	ID11	4.77225	2.709	6.56775	2.016	1.24425	26.3813	144.538	3.89025	0.29925	3.76425	0.01575	39.753	30.051	9.765	31.6103	0.11025	2.09475	3.6855	14.994	2.646	5.67	3.654	20.034	42.462	20.097	17.388	124.299	757.26	9.828	13.419	36.036	90.216	21.672	112.203	3.402	5.733	6.678	1.953	7.875	8.001	5.04	9.324	3473.82	2.835
CME (U01)	U01	CME	V1	ID12	5.174	4.303	1.924	2.353	1.677	30.589	184.106	2.288	0.091	7.839	0.156	38.025	11.167	5.382	5.85	0.039	7.059	2.99	10.829	1.3	4.004	3.9	7.696	4.524	39.416	19.24	276.588	752.024	5.46	16.692	36.608	169.52	27.456	57.772	9.36	9.776	9.984	4.108	73.06	14.82	3.796	12.74	3331.33	3.172
CME (U01)	U01	CME	V2	ID13	4.2225	2.7775	2.225	1.6475	1.7	23.665	77.4	0.7475	0.025	3.3625	0.2175	31.205	10.53	7.115	15.83	0.0375	5.295	3.365	10.1825	3.5	3.41	3.4	2.15	4.16	35.4	16.65	195.59	808.06	4.32	12.27	40.15	81.6	32.97	68	7.6	8.17	11.06	3.15	136.47	12.08	9.48	11.5	2593.04	2.66
CME (U01)	U01	CME	V2	ID14	5.09675	7.24275	3.93125	1.813	1.406	33.041	159.636	1.93325	0.19425	11.1555	0.3515	42.1708	24.2443	8.103	10.3692	0.08325	3.82025	4.033	14.6335	2.405	5.069	9.065	8.288	28.564	59.274	24.087	304.399	1014.69	6.956	52.614	37.999	197.358	50.616	86.543	7.067	13.172	17.982	4.255	67.599	22.089	11.507	16.909	4398.26	4.329
CME (U01)	U01	CME	V1	ID15	5.90625	6.93225	1.22175	2.43675	1.31625	29.619	88.0132	0.9045	0.47925	4.98825	0.47925	38.691	99.9742	4.563	35.4105	0.054	8.88975	1.69425	11.637	1.35	6.345	2.835	9.207	6.318	18.576	11.853	228.123	732.996	13.878	14.418	42.876	120.312	17.064	192.834	5.211	7.047	6.507	2.754	35.667	9.72	3.429	3.861	4012.5	2.241
CME (U01)	U01	CME	V2	ID16	6.63075	4.15013	1.47262	2.47275	1.03163	33.768	133.489	1.37813	0.086625	5.44162	0.259875	44.5095	51.3214	6.15038	17.3565	0.063	82.593	3.3075	12.4661	1.4175	5.733	4.3785	10.584	5.0715	36.1305	19.782	188.37	794.745	6.0165	28.728	39.249	158.917	32.3505	47.4705	5.4495	7.749	4.977	3.2445	4.851	18.9315	12.2535	11.3085	3131.41	3.1185
CME (U01)	U01	CME	V1	ID17	5.46975	4.86525	3.44175	2.223	1.37475	39	51.0023	2.33025	0.10725	7.2345	0.57525	45.6203	1.5405	5.4795	23.3903	0.06825	4.02675	2.87625	14.118	1.287	5.265	3.159	18.018	6.786	25.467	24.258	372.567	1019.81	7.215	19.383	35.256	70.941	23.868	162.747	5.265	9.672	9.945	4.134	68.952	10.335	5.499	5.772	3734.25	2.574
CME (U01)	U01	CME	V2	ID18	4.136	5.038	2.453	2.629	1.485	28.468	44.011	1.298	0.044	5.951	0.165	29.557	3.344	12.177	22.759	0.077	1.298	3.366	10.967	1.584	3.344	2.728	11.264	6.248	14.212	18.7	249.788	717.376	8.58	12.936	32.692	66.836	15.444	214.764	4.752	5.5	7.304	1.98	24.376	6.512	5.06	5.412	3117.36	2.376
CME (U02)	U02	CME	V1	ID02	3.70125	2.26125	0.4725	1.87875	0.93375	29.3175	66.9038	3.555	0.0675	1.06875	0.21375	27.0225	1.58625	4.6125	10.3838	0.045	1.6425	5.3775	9.765	1.575	2.7	2.205	5.715	5.58	25.245	14.175	187.11	681.3	4.095	7.38	27.135	125.145	21.69	84.195	2.295	5.805	6.885	3.105	55.665	6.795	3.555	4.5	3188.88	1.44
CME (U02)	U02	CME	V1	ID03	3.84675	3.519	4.485	1.173	1.05225	25.5817	43.5045	4.071	0.138	3.95025	0.138	25.5817	2.94975	4.22625	37.122	0.1035	6.12375	2.29425	8.3835	1.242	3.45	2.277	6.969	6.417	13.869	13.041	200.376	616.17	7.728	10.212	26.634	62.514	20.148	147.039	2.484	5.52	5.037	2.139	24.564	6.9	3.657	5.382	3104.59	1.311
CME (U02)	U02	CME	V1	ID04	3.8055	12.7925	12.384	4.472	1.4405	31.734	112.509	5.504	0.602	13.4805	0.215	25.9505	35.217	6.837	21.156	0.129	1.763	4.73	10.492	4.644	4.644	4.902	10.148	5.418	25.628	12.642	146.028	758.95	19.522	27.864	29.068	101.996	30.96	142.502	3.096	7.482	9.632	1.204	93.482	13.76	4.816	9.718	3400.18	3.182
CME (U02)	U02	CME	V2	ID05	3.7845	3.8425	0.9425	1.276	1.1165	25.085	129.094	1.10925	0.3625	2.29825	0.348	28.4997	69.7885	2.8855	15.2612	0.05075	0.6235	2.6825	11.1722	0.812	3.915	2.755	5.278	11.426	21.344	11.397	382.075	808.288	11.31	13.63	28.391	64.989	19.691	78.01	2.233	4.785	6.09	2.117	22.823	10.962	3.741	9.222	3734.1	2.494
CME (U02)	U02	CME	V2	ID06	4.33125	5.3235	3.4125	1.3755	0.91875	22.8008	55.8022	0.79275	0.063	4.63575	0.2625	25.3837	13.2825	3.72225	19.2045	0.0735	1.38075	2.23125	10.0222	1.029	4.725	3.276	5.649	4.662	18.585	10.878	163.653	726.747	4.557	20.496	33.999	72.492	23.772	132.804	2.604	4.956	8.862	2.079	47.502	9.429	3.339	8.253	2921.1	2.835
CME (U02)	U02	CME	V1	ID07	5.29725	5.11875	0.9765	1.68525	1.32825	31.3163	69.111	2.751	0.1155	5.3655	0.18375	33.8573	29.1638	4.54125	24.066	0.03675	1.7325	9.366	14.1855	0.651	4.431	3.444	6.636	3.78	28.14	16.002	313.467	664.881	5.586	13.188	34.188	121.968	31.059	91.833	1.176	6.027	7.812	1.68	23.394	8.988	3.591	10.248	2218.86	2.52
CME (U02)	U02	CME	V1	ID08	4.7265	5.2785	7.3485	1.2075	1.36275	27.669	119.922	4.12275	0.08625	4.12275	0.22425	36.225	4.899	4.53675	15.042	0.08625	3.9675	7.7625	11.8852	2.208	5.865	4.14	7.797	6.21	26.634	12.834	432.768	819.168	16.215	21.873	29.256	117.921	24.564	51.474	8.832	7.728	10.005	2.415	77.349	6.9	9.177	5.244	3274.6	2.898
CME (U02)	U02	CME	V1	ID09	3.249	2.031	0.258	1.668	0.642	28.824	42.594	1.335	0.03	2.457	0.108	32.172	13.848	7.164	24.168	0.015	8.061	1.656	9.366	0.432	3.804	2.796	6.972	10.572	13.14	12.924	188.652	698.856	12.048	13.452	31.068	38.952	15.24	57.612	1.308	3.66	4.764	2.532	4.14	6.384	3.36	5.916	2461.24	2.028
CME (U02)	U02	CME	V1	ID11	3.933	2.12325	4.56	1.824	1.04025	18.4537	131.257	2.49375	0.285	2.63625	0.09975	32.5327	22.6717	7.25325	22.686	0.07125	2.26575	2.43675	12.2977	1.596	4.503	3.249	14.022	33.687	16.758	13.623	108.927	587.67	8.379	9.69	27.303	79.629	18.639	72.561	2.622	3.591	5.358	1.254	8.094	7.353	3.078	6.669	2941.37	1.995
CME (U02)	U02	CME	V1	ID12	4.465	5.396	2.128	2.755	1.33	18.563	186.314	2.565	0.095	8.873	0.057	30.001	11.058	4.332	4.275	0.038	7.106	1.976	9.747	3.8	3.496	3.496	1.444	3.876	31.996	4.864	288.116	601.768	7.752	17.936	41.724	177.08	29.64	37.392	1.52	12.768	10.716	2.964	74.632	11.704	3.572	8.816	3814.06	3.724
CME (U02)	U02	CME	V2	ID13	3.248	2.786	0.882	2.156	1.022	25.004	58.184	1.344	0.014	3.766	0.434	28	6.174	5.53	13.58	0.042	4.844	4.186	9.324	2.352	2.856	2.968	4.368	4.032	24.024	12.32	202.664	655.312	7.224	17.024	30.128	72.688	24.808	59.36	2.072	6.944	8.792	2.24	115.752	8.344	8.12	8.064	3292.46	2.576
CME (U02)	U02	CME	V2	ID14	3.6045	6.2775	2.49075	1.68075	1.35675	21.3233	120.569	0.87075	0.18225	10.206	0.38475	32.6228	16.4633	5.7105	6.94575	0.06075	3.807	3.86775	11.6235	1.62	3.807	7.776	5.265	20.574	36.45	17.091	228.339	747.144	7.695	40.5	30.78	139.806	34.992	64.719	3.483	9.477	14.094	3.483	51.354	15.309	7.938	11.34	4257.77	2.43
CME (U02)	U02	CME	V1	ID15	4.6725	5.25	0.756	1.7745	0.7665	21.2835	65.9715	0.525	0.357	4.3365	0.5145	31.0695	74.613	3.885	25.011	0.0525	7.0035	1.8795	8.6625	0.966	4.998	2.226	9.282	5.754	12.81	10.164	194.712	598.374	15.498	14.616	42.126	91.434	10.962	121.548	2.73	5.502	4.746	2.1	23.856	6.174	2.184	2.436	4083.45	2.016
CME (U02)	U02	CME	V2	ID16	4.66	3.54	1.36	2.3	0.72	28.28	110.42	2	0.08	3.86	0.32	35.78	34.3	5.24	13.46	0.08	75.2	4.32	11.26	0.88	4	2.8	11.36	4.4	24.48	10.72	136.72	594.32	7.2	23.12	31.04	116.96	22	27.28	2.32	7.84	4	2.16	6.24	12.16	8.32	7.84	2754.96	1.52
CME (U02)	U02	CME	V1	ID17	3.95675	3.22525	1.34662	1.81213	1.064	15.2451	37.3065	0.881125	0.09975	4.8545	0.798	32.9674	1.11388	4.68825	14.8628	0.049875	4.47213	1.76225	8.113	1.596	3.5245	1.9285	13.1005	4.788	11.571	10.108	257.355	689.139	7.049	17.8885	24.738	45.2865	13.566	88.445	2.8595	3.9235	5.187	1.729	60.8475	5.7855	5.1205	3.591	2647.7	2.128
CME (U02)	U02	CME	V2	ID18	3.57	4.956	1.435	1.771	0.7	21.574	45.283	1.029	0.056	5.565	0.126	26.404	2.996	9.653	18.529	0.028	1.337	2.688	9.807	1.372	2.996	2.66	6.44	5.824	12.516	16.268	217.42	626.976	7	10.976	30.94	58.688	15.456	146.748	2.744	4.928	6.608	1.904	18.928	5.656	5.012	4.9	3156.38	1.596
CME (U03)	U03	CME	V1	ID02	4.8	2.85	0.78	2.13	1.74	46.68	99.03	5.13	0.12	1.53	0.09	40.92	2.01	6.42	14.7	0.09	4.83	7.83	13.08	1.92	3.96	3.24	9.48	5.52	34.2	18.6	287.28	980.28	8.04	13.44	37.8	209.88	31.92	127.92	3.24	7.92	9.48	4.2	78.36	9.12	7.2	8.4	4459.32	2.64
CME (U03)	U03	CME	V1	ID03	4.8025	3.6975	5.63125	1.42375	1.0625	34.0637	63.1975	4.44125	0.10625	4.18625	0.10625	35.785	4.2075	5.44	42.4787	0.14875	8.64875	3.16625	10.3275	1.36	3.91	2.55	12.24	7.65	15.725	13.26	234.345	774.945	9.435	12.155	33.745	69.275	23.545	155.975	1.19	5.61	6.205	2.975	30.175	9.86	5.61	5.695	3574.59	2.805
CME (U03)	U03	CME	V1	ID04	4.3215	14.4217	16.3145	2.39525	1.4405	38.2402	130.432	4.3215	0.8375	14.7233	0.3015	33.9857	47.838	8.174	24.6895	0.15075	2.89775	5.0585	13.8355	6.097	6.231	6.298	12.462	6.968	30.351	15.075	224.383	1035.75	23.718	36.716	36.85	111.823	38.123	155.306	4.824	7.705	11.725	3.35	114.637	15.611	4.422	11.055	4434.73	3.752
CME (U03)	U03	CME	V2	ID05	4.14	5.16	1.56	1.54	1.04	27.44	167.98	0.7	0.42	3.48	0.86	33.62	83.96	3.92	18.4	0.08	1.08	3.18	13.88	1.68	4.88	3.68	5.04	10.24	20.08	8.96	368.48	922.48	17.28	24	30.8	75.04	21.68	101.2	1.68	4.88	7.28	1.76	37.84	12.16	6.08	9.12	4493.84	3.2
CME (U03)	U03	CME	V2	ID06	5.929	7.0805	5.9045	3.675	1.45775	34.6798	67.3872	0.7595	0.0735	5.69625	0.588	35.2432	15.974	4.52025	26.7417	0.1225	2.4255	2.5725	13.1932	1.568	7.105	4.263	10.29	5.439	19.6	12.887	210.357	1007.1	7.252	31.36	41.258	79.233	31.164	178.017	3.969	6.37	11.711	3.381	66.493	11.319	6.419	8.232	3834.2	3.381
CME (U03)	U03	CME	V1	ID07	7.1415	6.7275	1.035	2.139	1.656	48.9383	85.2495	4.39875	0.22425	7.314	0.138	49.8007	40.2615	7.2795	32.4645	0.069	3.45	12.9202	19.9582	1.794	6.072	4.692	10.488	4.278	26.151	16.215	411.585	926.049	10.281	19.872	45.54	133.377	35.949	130.617	1.035	6.555	8.832	1.449	41.952	9.729	5.727	11.454	3262.04	3.933
CME (U03)	U03	CME	V1	ID08	6.2985	7.446	11.2455	2.244	2.1165	34.8075	172.303	4.947	0.204	5.406	0.204	47.4555	6.0435	5.1	17.1105	0.102	5.559	8.772	14.9175	1.428	7.854	5.1	6.12	6.222	32.232	12.036	506.328	973.488	20.502	28.662	35.802	147.39	30.804	50.184	6.732	8.058	11.526	0.816	80.886	12.138	8.16	4.692	3888.85	3.468
CME (U03)	U03	CME	V1	ID09	5.11063	4.30125	0.50875	2.82125	1.54938	40.1913	102.606	3.145	0.115625	3.93125	0.0925	55.4538	16.5113	11.2156	34.0631	0.023125	23.3331	2.70563	14.3838	1.3875	6.66	4.625	9.8975	10.2675	17.205	16.7425	319.957	1088.08	30.8025	26.825	51.8	63.825	19.3325	74.185	2.405	5.92	7.03	3.4225	5.4575	8.6025	7.6775	7.3075	4280.53	3.2375
CME (U03)	U03	CME	V1	ID11	6.486	4.0365	8.0385	2.829	2.2425	42.6075	224.664	5.175	0.5175	5.52	0.276	47.7135	42.366	15.525	34.4655	0.1725	3.174	4.485	18.561	2.346	8.694	6.072	24.426	47.748	26.772	21.666	217.764	1069.09	16.146	18.906	51.888	127.65	32.568	122.268	4.968	7.452	9.522	2.622	20.148	9.798	7.038	10.626	5587.48	4.278
CME (U03)	U03	CME	V1	ID12	6.1225	5.1745	2.4095	3.002	1.817	28.203	264.571	5.451	0.158	12.166	0.1185	39.8555	12.3635	6.9125	5.9645	0.0395	10.0725	3.95	13.114	1.896	4.74	4.74	9.796	6.478	32.864	13.272	326.112	810.54	8.69	28.598	39.658	197.184	28.282	54.036	4.898	7.9	8.848	2.844	97.486	12.64	4.424	12.482	4028.37	4.108
CME (U03)	U03	CME	V2	ID13	4.90575	2.139	0.6975	2.39475	1.7205	26.4585	56.358	1.37175	0.02325	3.60375	0.62775	38.9903	6.34725	8.20725	19.5765	0.0465	4.90575	4.743	12.555	3.441	3.813	3.534	4.185	4.371	19.344	13.113	195.393	967.479	9.3	17.484	42.501	74.307	27.156	101.37	4.836	7.812	8.37	3.627	156.798	7.998	9.393	8.649	4076.19	3.255
CME (U03)	U03	CME	V2	ID14	5.6235	6.6585	2.5875	2.3115	1.4835	33.8445	127.408	1.8975	0.2415	10.6605	0.759	48.1965	19.0785	10.281	10.074	0.1035	5.7615	5.4855	14.8695	2.208	4.83	10.074	4.416	16.422	34.362	15.18	282.762	1085.09	10.626	54.372	47.61	143.934	44.85	89.286	4.002	8.28	14.352	4.692	76.452	15.87	8.97	8.694	5841.4	4.554
CME (U03)	U03	CME	V1	ID15	5.5825	6.20125	0.86625	1.82875	1.045	27.2938	64.845	0.3575	0.42625	5.0325	0.64625	38.995	91.5063	5.335	28.655	0.06875	8.53875	1.265	11.3575	1.65	5.995	2.31	12.87	4.62	10.835	8.085	223.575	742.445	18.535	18.15	41.085	97.185	11.22	129.14	3.795	5.335	5.225	1.65	30.03	7.865	4.675	1.925	4724.56	2.255
CME (U03)	U03	CME	V2	ID16	6.105	3.93938	1.42312	2.805	1.155	41.2088	112.468	1.79437	0.0825	4.47562	0.37125	47.3963	43.7869	6.22875	16.9331	0.103125	116.985	4.5375	14.3962	1.4025	4.7025	3.3	8.1675	4.5375	18.8925	6.27	137.775	782.512	8.3325	26.1525	40.5075	92.73	25.4925	29.205	3.3825	5.6925	3.5475	2.64	5.445	11.55	9.8175	7.92	3746.49	3.465
CME (U03)	U03	CME	V1	ID17	5.73787	3.87887	1.859	1.84112	1.144	30.7986	44.5088	1.25125	0.0715	5.61275	0.983125	42.3101	1.17975	5.577	19.877	0.053625	4.27212	1.76963	11.9763	1.859	4.004	2.6455	15.015	5.863	11.2255	11.154	230.73	865.293	7.579	19.591	28.9575	47.047	19.162	103.961	2.0735	4.147	4.7905	1.6445	54.626	6.292	3.9325	3.861	3353.42	1.7875
CME (U03)	U03	CME	V2	ID18	5.2765	10.919	3.599	2.9585	1.403	43.737	86.8945	2.2265	0.1525	10.4615	0.488	40.6565	4.88	16.1955	24.583	0.0915	0.9455	6.7405	17.019	1.952	4.27	3.904	10.248	8.052	15.738	18.3	320.494	859.002	14.762	19.642	38.186	98.82	24.766	155.184	5.368	6.954	8.174	2.196	42.578	7.32	5.612	6.344	5018.23	3.172
CVE (U01)	U01	CVE	V2	ID02	3.855	2.72	2.33	1.06	2.06	24.875	43.325	1.425	0.03	0.965	0.515	29.63	9.7	5.26	21.73	0.05	1.745	1.355	9.13	2.96	2.88	2.32	5.86	13.42	30.1	29.7	181.44	835.04	3.84	4.42	39.24	73.5	23.02	224.92	29.56	54.26	9.9	4.98	10.1	4.42	4.68	6.98	1898.64	2.14
CVE (U01)	U01	CVE	V2	ID03	3.519	1.845	0.927	0.81	1.035	16.0155	27.8235	0.702	0.0405	1.962	0.297	27.2115	1.836	2.727	32.3685	0.036	2.6685	6.219	6.4665	0.612	1.854	1.08	8.55	9.252	11.844	16.146	102.618	594.126	3.654	3.834	26.748	31.392	11.088	182.664	6.066	5.904	3.438	2.556	4.428	5.598	4.356	4.788	1623.42	1.512
CVE (U01)	U01	CVE	V2	ID04	2.124	4.13737	1.59447	1.04725	0.92925	13.9933	32.5326	2.03403	0.087025	6.2127	0.1829	15.4344	7.5697	2.73465	16.0952	0.030975	0.668175	1.61955	5.1979	3.8822	2.9323	2.2538	3.0149	4.7318	16.402	11.977	31.6417	540.676	3.953	8.2246	21.6058	33.6005	16.3371	73.0184	25.5529	46.7162	5.3336	4.484	54.6989	3.6639	2.1771	5.7466	856.06	1.6697
CVE (U01)	U01	CVE	V1	ID05	6.516	5.088	0.996	1.968	2.712	51.048	151.656	6.396	0.24	2.256	0.576	53.676	40.38	10.728	48.804	0.06	0.552	4.62	18.324	2.112	6.528	3.504	15.84	25.728	36.768	34.08	751.152	1522.03	12.816	15.168	53.184	78.912	24.96	296.064	14.928	13.056	8.928	4.992	9.552	16.512	7.056	9.984	5024.35	3.504
CVE (U01)	U01	CVE	V1	ID06	1.69535	2.89665	2.09715	0.75235	0.38335	11.1007	48.257	1.4637	0.0369	3.14265	0.041	13.899	1.81015	2.78595	7.54195	0.0328	1.85525	1.6523	5.1414	2.2468	5.4858	2.9028	9.7088	9.553	27.4454	23.9768	148.814	905.075	3.2472	11.9146	32.9066	75.522	31.8078	194.422	29.0608	13.079	9.0364	4.3706	69.003	9.9302	3.9606	8.7494	1281.95	2.3616
CVE (U01)	U01	CVE	V2	ID07	4.55828	7.047	7.14217	1.56735	1.13198	26.1731	106.466	2.21333	0.1134	8.00078	0.245025	31.43	20.6246	4.55018	17.255	0.119475	3.64298	2.44823	11.8442	0.9477	4.7142	4.212	7.6302	6.1074	47.9358	23.8302	235.435	915.608	3.9852	15.2037	44.3475	172.206	43.4241	47.8791	5.6457	10.6191	9.4284	2.5353	67.7241	16.2405	3.726	13.6404	1939.89	3.2238
CVE (U01)	U01	CVE	V2	ID08	4.85	3.41	1.465	1.315	1.58	21.315	84.78	1.53	0.025	3.255	0.385	32.94	0.745	4.905	16.39	0.03	4.515	2.16	10.35	1.42	4.12	3.5	24.12	23.04	43.58	21.96	264.62	961.04	6.84	10.82	37.1	113.92	26.88	122.48	13.04	14.44	12.56	3.2	24.3	11.24	12.3	9.6	3043.44	3.26
CVE (U01)	U01	CVE	V2	ID09	5.1765	3.12725	0.434	1.568	2.03525	42.1593	44.4203	0.85925	0.0245	2.751	0.32025	45.4213	14.6458	5.67525	36.6835	0.021	4.13875	1.813	12.1922	0.735	4.123	4.417	22.96	67.515	21.91	23.828	91.154	1232.72	10.717	9.954	49	46.165	17.766	202.93	12.908	9.226	6.566	3.43	6.993	8.652	12.586	10.815	2513.74	3.192
CVE (U01)	U01	CVE	V2	ID11	5.52	2.856	6.456	1.752	1.452	27.708	104.004	1.716	0.636	3.012	0.396	36.108	16.776	6.132	42.66	0.096	2.484	4.596	12.72	2.208	5.136	3.408	36.864	11.712	32.016	25.536	80.544	904.512	4.896	9.072	37.344	101.472	20.976	179.904	24.624	13.92	7.536	4.368	39.936	11.424	4.32	9.072	2597.76	2.304
CVE (U01)	U01	CVE	V2	ID12	6.285	6.015	2.55	2.16	1.515	28.92	142.425	0.765	0.09	11.115	0.405	40.5	7.35	9.165	39.93	0.045	6.66	8.685	13.29	1.44	7.08	6.3	19.38	11.76	60	29.94	488.52	1041	17.94	27.42	49.32	263.22	36.84	307.38	14.4	17.4	17.58	1.98	8.94	16.08	6.24	14.7	4245.96	3.6
CVE (U01)	U01	CVE	V1	ID13	4.128	2	2	1.2	1.408	23.864	73.688	1.8	0.04	1.664	0.24	34.72	17.288	5.272	15.784	0.04	3.76	7.144	9.912	3.168	2.752	2.944	3.808	3.456	29.856	25.664	268.032	895.392	5.056	11.712	32.736	51.296	27.456	44.032	16.352	9.92	10.784	3.968	73.376	8.928	8.832	7.136	3069.22	2.4
CVE (U01)	U01	CVE	V1	ID14	3.078	2.512	1.592	0.804	0.946	21.792	38.532	1.282	0.032	2.396	0.224	27.16	0.888	2.98	9.238	0.052	1.228	2.186	9.11	0.896	2.456	3.176	2.424	5.464	16.808	19.08	65.912	729.68	1.648	6.624	27.432	40.064	21.424	47.08	20.096	8.856	5.384	3.016	45.928	5.048	4.816	6.224	1627.66	1.84
CVE (U01)	U01	CVE	V2	ID15	5.285	6.3825	5.2625	2.2575	1.15	27.2925	56.8475	0.8325	0.115	3.64	0.205	36.185	17.1825	12.1775	40.43	0.0675	15.28	2.8425	11.4025	1.4	6.16	2.9	12.32	45.17	33.18	21.92	167.75	800.05	7.09	10.52	45.48	95.19	12.59	336.41	11.98	10.68	8.48	1.56	11.89	10.29	4	6.62	4124.25	2.46
CVE (U01)	U01	CVE	V1	ID16	7.225	3.975	1.305	1.85	1.145	33.21	114.67	1.285	0.27	4.13	0.37	44.76	76.125	5.36	28.635	0.075	88.31	2.335	12.835	1.2	6.1	4.72	11.52	21.46	41.16	26.66	129.88	787.82	3.14	14.36	39.74	106.84	25.44	94.94	11.98	13.24	6.18	2.9	6.82	14.96	8.32	11.04	2948.38	3.24
CVE (U01)	U01	CVE	V2	ID17	3.81425	4.103	8.85775	1.5345	0.9625	22.4648	42.4573	1.353	0.11825	4.76575	0.14575	30.0575	2.5245	3.4375	12.5593	0.08525	4.10025	45.826	11.5665	1.221	3.058	3.036	11.737	32.087	20.79	16.28	150.084	637.516	4.334	12.672	24.343	50.171	20.152	100.375	7.832	7.348	8.734	2.761	21.747	8.723	2.662	6.369	2904.79	2.222
CVE (U01)	U01	CVE	V1	ID18	4.89775	4.18	1.27325	1.22925	1.33375	28.0362	45.2155	1.50425	0.0495	4.9555	0.3025	31.7625	4.829	9.07225	33.7507	0.03025	1.28975	18.2765	11.715	1.001	2.673	2.035	12.694	25.443	20.042	25.982	154.693	757.097	4.763	7.733	41.998	53.097	19.657	173.558	10.615	7.744	8.393	3.256	10.769	7.238	3.718	7.832	2469.21	1.881
CVE (U02)	U02	CVE	V2	ID02	4.99125	3.7725	6.0975	1.8225	2.4675	38.34	80.6287	1.72875	0.06375	2.45625	0.52125	39.5513	25.5225	7.1625	27.0037	0.12375	2.7525	2.43	15.3712	2.415	4.74	3.57	8.91	22.275	30.705	26.085	305.49	993.33	6.57	6.495	47.985	125.49	37.155	214.68	12.84	12.09	15	4.26	18.255	7.95	4.41	12.66	4004.73	2.535
CVE (U02)	U02	CVE	V2	ID03	3.46125	2.58375	1.3975	1.99875	1.235	22.1325	50.9275	0.4875	0.04875	4.3875	0.65	26.4875	2.77875	3.33125	32.63	0.08125	5.7525	8.2225	8.8725	0.78	2.925	2.6	7.15	13	13.455	14.17	190.775	588.575	9.49	6.89	28.535	46.735	17.485	142.025	2.21	6.37	6.175	2.925	8.19	6.435	4.68	6.37	3321.05	1.69
CVE (U02)	U02	CVE	V2	ID04	3.4545	6.88275	1.51725	2.1525	0.966	24.255	68.964	2.52	0.1575	14.1487	0.336	25.7093	15.4665	4.53075	25.704	0.042	0.924	3.6225	10.1377	4.389	5.313	4.704	7.329	8.232	24.276	16.674	67.452	829.437	10.689	15.708	35.742	66.633	28.077	95.991	23.121	18.711	10.563	4.305	108.759	8.988	3.507	9.261	2772.42	2.268
CVE (U02)	U02	CVE	V1	ID05	3.864	3.22	0.598	1.288	0.9315	26.2775	104.961	3.4385	0.138	2.0815	0.138	27.692	27.232	5.0485	21.9075	0.0345	0.552	2.553	10.695	0.644	3.772	2.806	9.43	17.848	21.574	14.49	473.018	766.544	12.236	14.398	28.428	49.404	15.594	129.444	3.864	5.566	5.658	2.852	4.922	9.982	4.232	7.682	3676.09	2.392
CVE (U02)	U02	CVE	V1	ID06	3.553	6.303	3.0855	1.65	0.583	26.708	102.322	2.6675	0.066	6.8475	0.055	27.5165	4.268	6.853	15.8565	0.0605	4.345	3.9435	10.813	2.376	6.754	4.576	8.866	16.126	27.126	19.294	224.114	952.644	6.688	20.086	37.532	92.488	34.848	184.69	11.704	6.974	11.902	3.784	97.724	13.156	4.994	13.596	3578.28	3.388
CVE (U02)	U02	CVE	V2	ID07	7.20825	6.88275	2.50425	2.36775	2.00025	41.5222	154.061	2.814	0.04725	7.875	0.441	49.6125	2.47275	10.9568	25.2682	0.0525	7.8855	3.62775	19.53	0.567	3.234	3.129	4.956	3.633	24.549	14.007	171.696	637.707	4.053	10.08	29.484	100.863	27.426	24.654	1.701	4.935	6.552	1.785	53.256	8.547	3.486	8.211	2082.88	2.037
CVE (U02)	U02	CVE	V2	ID08	1.44637	2.415	1.40963	0.59325	0.364875	11.0539	38.2725	0.611625	0.04725	3.2865	0.1365	10.4974	6.1425	1.82962	5.29725	0.0315	1.53037	1.12875	4.47037	0.756	4.116	4.1685	19.9605	15.0465	24.7695	7.2765	317.552	781.158	8.379	14.6265	33.726	101.125	28.203	49.959	5.67	7.056	11.76	1.68	49.4445	9.2505	8.0745	8.904	3671.98	3.045
CVE (U02)	U02	CVE	V2	ID09	3.3635	2.263	0.34875	1.60425	1.1005	29.512	24.6837	0.45725	0.0465	2.883	0.27125	31.5735	12.9193	4.99875	20.1112	0.02325	3.3945	2.11575	9.827	0.589	3.41	4.805	17.887	51.832	12.927	16.213	88.133	796.762	15.376	9.734	37.262	28.241	10.013	108.128	2.232	5.022	6.262	2.852	4.433	4.402	9.486	8.928	3586.73	2.387
CVE (U02)	U02	CVE	V2	ID11	4.38075	2.53687	2.90813	1.881	1.16325	28.5367	101.933	0.8415	0.76725	4.09612	0.334125	30.3682	18.2408	5.01187	36.5434	0.07425	2.6235	4.69013	11.7191	1.683	5.247	4.4055	32.5215	13.464	24.3045	20.493	121.473	783.783	6.7815	11.682	35.2935	104.891	21.7305	128.452	10.197	6.93	7.7715	3.2175	52.4205	9.6525	5.247	11.484	3635.08	2.6235
CVE (U02)	U02	CVE	V2	ID12	3.04	3.104	0.896	1.504	1.168	19.472	70.88	0.304	0.032	6.896	0.384	21.488	4.016	4.64	19.104	0.032	4.992	5.472	6.992	0.576	3.52	3.2	11.392	6.976	22.464	8.384	297.28	560.064	13.952	16.256	23.744	113.728	20.096	140.352	3.584	4.992	7.232	1.152	9.28	7.488	3.648	7.424	2657.41	2.304
CVE (U02)	U02	CVE	V1	ID13	3.41475	2.1315	1.3195	1.2615	1.18175	21.953	80.2937	1.26875	0.0435	2.5665	0.15225	26.9047	19.3212	4.12525	13.4343	0.029	3.98025	5.2925	9.6425	2.175	2.552	3.306	3.567	4.321	18.937	12.992	260.652	687.793	6.061	11.31	24.94	48.778	21.054	40.832	5.307	5.336	9.048	2.233	82.389	7.105	6.757	7.743	3530.75	2.233
CVE (U02)	U02	CVE	V1	ID14	4.41225	4.27313	2.32538	1.53038	1.17263	29.7926	90.2524	1.29188	0.099375	5.84325	0.954	41.181	1.53038	3.93525	10.971	0.099375	2.544	4.57125	13.3361	2.226	4.77	7.314	4.293	9.6195	24.0885	21.783	162.419	1002.1	6.7575	15.6615	38.2395	79.4205	30.687	57.876	11.8455	9.381	10.971	4.293	96.513	7.791	10.017	6.9165	4504.71	3.339
CVE (U02)	U02	CVE	V2	ID15	4.131	6.00525	2.5245	2.40975	0.87975	27.2595	62.9468	0.9435	0.14025	4.34775	0.1785	28.3432	10.5442	8.27475	31.2757	0.06375	11.73	4.3605	10.098	1.53	5.253	3.162	10.353	44.472	25.449	15.045	186.201	623.526	14.331	14.586	38.607	88.638	8.772	193.545	3.519	6.426	7.446	1.836	14.433	7.395	3.876	5.457	5542.68	2.295
CVE (U02)	U02	CVE	V1	ID16	5.0925	3.71	1.085	1.505	0.9975	21.0525	108.885	0.7525	0.2625	4.305	0.84	34.02	61.9325	3.43	18.2875	0.07	58.695	1.2775	9.2575	1.26	4.41	3.99	8.12	11.69	28.42	14.77	121.17	550.62	5.6	16.52	31.85	95.55	18.27	59.29	3.78	7.07	5.18	3.71	5.32	10.78	6.09	6.58	2934.47	2.52
CVE (U02)	U02	CVE	V2	ID17	3.22575	4.43325	5.22675	2.19075	1.173	90.321	54.6825	1.39725	0.138	5.33025	0.29325	28.911	2.1045	4.19175	10.419	0.069	5.01975	54.4237	12.351	1.863	3.105	3.795	10.488	23.46	16.284	12.834	207.069	664.815	9.453	22.149	26.082	52.302	15.456	78.039	3.243	5.313	8.142	2.691	40.227	7.314	3.726	5.244	3947.28	2.622
CVE (U02)	U02	CVE	V1	ID18	1.755	2.025	0.57375	0.675	0.34425	9.64575	22.7745	0.45225	0.027	2.6325	0.33075	10.314	2.16675	3.28725	9.11925	0.02025	0.54675	9.01125	4.35375	0.405	0.945	0.945	3.591	7.533	5.535	5.508	93.123	244.242	4.32	4.887	13.797	25.677	6.426	33.021	0.837	2.106	3.348	0.756	11.934	2.403	1.485	1.485	1665.98	0.945
CVE (U03)	U03	CVE	V2	ID02	4.98075	3.4365	4.524	2.84925	2.9145	29.2103	86.1083	2.523	0.087	2.2185	1.305	39.7807	17.226	7.221	21.4455	0.1305	2.67525	3.37125	13.92	2.175	4.437	4.263	7.656	19.575	28.623	22.533	402.288	875.133	10.701	9.57	43.935	131.805	31.146	138.504	3.306	8.787	12.963	3.393	21.663	8.439	3.915	8.961	5152.14	2.436
CVE (U03)	U03	CVE	V2	ID03	4.55525	3.4935	3.73325	2.29475	1.33575	34.3528	87.406	0	0.137	9.042	1.1645	35.7228	4.8635	5.71975	45.21	0.137	5.1375	11.645	12.9123	1.781	4.658	3.562	8.768	10.96	17.125	14.796	330.581	860.497	15.207	12.33	41.237	81.515	22.605	164.263	3.699	6.302	7.672	3.151	31.647	10.823	6.439	9.727	4618.27	3.151
CVE (U03)	U03	CVE	V2	ID04	3.335	13.685	5.658	2.852	1.15	19.895	125.465	0.989	0.368	26.059	0.897	28.428	20.102	4.784	24.564	0.092	0.598	4.945	11.04	3.404	6.164	6.072	5.428	7.912	30.728	12.42	141.864	810.98	19.596	26.496	28.52	122.636	32.016	91.172	4.508	8.74	11.5	3.588	134.964	12.604	4.048	8.832	3610.82	3.496
CVE (U03)	U03	CVE	V1	ID05	4.807	4.83	0.966	1.334	0.989	40.733	140.346	5.198	0.23	3.312	0	42.734	42.297	8.648	31.096	0.069	1.012	3.726	13.938	1.38	5.336	3.772	11.684	15.088	19.596	16.1	581.808	1023.04	17.296	21.62	36.432	63.572	20.24	159.16	2.76	5.704	7.728	3.22	7.452	13.064	5.704	7.544	4851.07	2.484
CVE (U03)	U03	CVE	V1	ID06	3.726	6.3045	3.5775	1.647	1.053	27.6345	88.209	3.618	0.1215	7.4115	0.0135	31.266	4.266	7.4115	16.6185	0.081	2.889	3.4155	10.2195	1.296	7.506	4.968	10.314	9.612	8.694	19.602	191.916	986.958	9.288	15.876	30.888	64.8	29.754	166.752	1.404	6.048	12.906	2.862	74.25	8.1	6.048	8.694	3838.75	3.726
CVE (U03)	U03	CVE	V2	ID07	1.47125	2.475	0.89375	1.22375	0.70125	11.9075	51.4663	0.2475	0.04125	2.3925	0.66	13.475	0.495	2.18625	5.555	0.04125	1.9525	1.155	4.49625	1.1	4.84	4.565	4.62	4.565	27.115	15.675	280.94	950.4	6.655	14.905	39.325	142.285	39.325	41.8	2.145	6.325	7.92	2.145	87.45	10.505	4.345	11.605	2986.72	2.695
CVE (U03)	U03	CVE	V2	ID08	13.0777	23.8114	16.5323	5.264	3.37225	87.1028	337.636	3.41338	0.41125	32.8589	1.974	86.6093	58.0274	18.753	47.3349	0.41125	14.1881	10.0345	39.5622	2.632	7.0735	6.909	29.4455	13.6535	25.8265	15.9565	556.504	1131.27	24.1815	26.1555	43.2635	143.608	39.151	110.051	10.0345	7.896	15.792	3.948	113.176	12.173	8.883	9.87	6236.85	4.935
CVE (U03)	U03	CVE	V2	ID09	3.83675	2.472	0.64375	1.8025	0.64375	32.6767	21.012	0.74675	0.07725	4.24875	0.6695	39.9897	18.746	9.167	21.9132	0.0515	6.56625	2.75525	10.4545	1.648	4.532	6.283	23.381	42.642	12.875	14.832	177.984	936.476	26.883	17.407	40.17	42.024	14.42	113.506	3.193	4.841	6.489	2.575	7.21	5.871	9.167	7.622	4811.95	2.987
CVE (U03)	U03	CVE	V2	ID11	5.91675	4.81425	13.1565	2.4255	1.50675	28.9223	168.462	1.65375	1.58025	7.35	0.99225	36.7133	32.0827	8.56275	44.0633	0.2205	3.4545	6.87225	17.8972	2.205	7.644	7.791	39.249	17.64	35.427	23.667	272.685	1020.62	12.642	19.551	49.686	170.961	33.075	131.712	4.116	9.408	11.319	3.381	100.695	17.64	5.733	19.11	5611.87	4.557
CVE (U03)	U03	CVE	V2	ID12	4.704	3.864	1.372	1.82	1.232	25.564	77.728	0.7	0.056	9.576	0.616	33.04	4.984	6.188	29.036	0.056	9.408	6.776	10.08	0.896	5.712	4.592	15.792	10.08	21.952	14.896	339.024	846.944	18.144	24.976	31.248	123.648	22.736	222.656	4.48	6.608	9.408	1.008	13.328	7.616	5.488	8.848	3625.89	3.472
CVE (U03)	U03	CVE	V1	ID13	4.7705	2.491	1.692	1.6685	1.88	33.323	111.719	4.0185	0.0705	2.4675	0.188	37.412	20.915	6.11	20.492	0.047	4.418	7.4495	14.382	2.914	3.948	4.136	4.888	4.982	20.304	16.074	292.434	1013.23	10.622	17.014	36.284	61.476	28.858	61.288	2.162	6.11	10.434	3.854	119.568	8.272	8.554	9.494	5118.21	2.726
CVE (U03)	U03	CVE	V1	ID14	6.6605	6.8145	6.083	1.848	1.925	44.1595	132.941	1.54	0.154	9.7405	1.925	50.4735	2.4255	6.4295	12.4355	0.1925	4.0425	5.6595	17.941	2.926	6.314	12.166	4.62	8.932	29.722	22.792	249.634	1232.31	10.626	25.872	46.508	118.426	42.504	57.904	3.542	8.778	16.478	4.774	133.672	13.244	10.318	13.86	6662.19	4.62
CVE (U03)	U03	CVE	V2	ID15	3.952	5.152	2.944	1.504	1.04	27.52	52.928	0.992	0.112	3.536	0.32	26.192	10.016	9.392	26.864	0.064	9.856	4.128	8.48	1.472	4.8	2.368	11.456	20.608	13.824	9.664	141.632	585.472	13.376	14.72	32.896	70.912	3.264	158.848	3.776	4.544	5.952	1.792	20.672	6.272	4.224	3.84	5064.26	1.472
CVE (U03)	U03	CVE	V1	ID16	8.4495	4.644	1.51575	2.80575	1.4835	30.8633	138.224	1.25775	0.35475	6.03075	1.70925	52.8578	87.0105	8.0625	24.3165	0.09675	115.326	3.0315	14.061	1.548	5.934	5.418	9.804	12.642	28.251	15.48	175.569	860.301	8.772	25.929	43.086	114.294	26.703	81.27	3.612	8.127	6.579	3.096	9.933	11.739	7.74	11.61	4418.38	3.225
CVE (U03)	U03	CVE	V2	ID17	5.1015	6.213	7.125	2.85	2.0235	36.3945	60.876	2.394	0.228	6.1275	0.456	40.0995	2.9925	6.954	14.3925	0.114	6.27	69.9675	16.701	2.394	4.56	4.218	11.856	19.266	14.592	12.882	214.662	947.568	12.084	25.992	36.594	58.938	20.862	95.874	3.42	5.244	9.006	2.85	58.71	8.436	5.016	5.244	5631.49	4.104
CVE (U03)	U03	CVE	V1	ID18	5.67	8.43	2.94	2.67	1.8	30.9	86.82	1.71	0.21	10.41	1.32	39.87	8.31	14.13	28.32	0.06	3.24	29.58	16.62	2.4	3.36	3.96	12.48	19.2	16.32	15.96	321.24	874.8	15.96	23.4	45.12	89.16	24.36	98.4	3.84	5.88	10.56	3.12	62.64	7.68	9.72	4.32	5665.8	2.76
CME (U01+U02+U03)	U01+U02+U03	CME	V1	ID02	12.9833	7.74375	1.78575	5.68275	4.19925	114.986	228.715	11.4053	0.39675	3.51	0.68175	102.057	6.7485	17.337	39.0968	0.1755	8.82825	18.4252	34.2255	4519	9.603	7.47	23.268	17.499	89.604	50.892	683.046	2507.27	15.51	27.894	94.392	468.108	81.069	318.819	10.692	20.853	23.574	10.977	194.883	24.123	15.642	19.65	10484.1	5.781
CME (U01+U02+U03)	U01+U02+U03	CME	V1	ID03	13.1185	10.255	15.0132	3.51125	3.17675	89.7945	151.498	12.0817	0.30325	10.8357	0.495	91.3978	10.4022	13.6635	125.886	0.39975	20.4217	8.39575	27.9297	3.664	10.664	7.128	29.18	20.852	46.173	42.29	611.308	2116.99	24.951	30.863	89.938	192.736	66.467	499.484	7.981	16.853	16.965	8.536	77.1	26.023	13.692	18.157	9792.84	5.827
CME (U01+U02+U03)	U01+U02+U03	CME	V1	ID04	12.1807	35.73	37.0274	8.53187	4.09713	100.159	328.151	14.7475	1.79888	37.7746	0.743625	91.6647	121.448	22.0835	69.5901	0.37175	6.449	13.4311	36.2904	15.8125	15.199	15.133	32.983	18.2625	77.5415	39.332	470.553	2623.12	52.8425	78.8515	103.569	294.894	101.709	504.13	12.8305	21.236	29.0965	7.0035	287.607	40.6065	11.9635	31.813	10480.4	8.9695
CME (U01+U02+U03)	U01+U02+U03	CME	V2	ID05	10.956	12.4335	3.466	3.93225	2.92025	72.641	412.188	2.667	1.05275	7.764	1.66625	89.4855	209.432	9.40225	48.6778	0.1895	2.11475	8.4005	34.7225	3.62	12.273	8.832	13.044	28.998	61.587	32.53	1083.83	2431.11	39.4	47.594	82.409	201.129	57.398	259.768	8.237	14.835	18.446	5.851	85.761	31.911	12.265	25.909	11350.9	7.48
CME (U01+U02+U03)	U01+U02+U03	CME	V2	ID06	16.9872	20.1463	17.718	6.957	3.81025	88.744	206.874	3.296	0.214	16.7025	1.2535	98.261	47.7557	12.7452	71.7615	0.3355	5.65075	7.9425	38.452	4.488	18.929	12.375	25.921	17.355	73.928	45.589	615.717	2825.42	17.544	80.686	119.556	272.191	89.315	534.672	13.424	20.254	35.701	9.18	179.746	35.504	15.772	30.032	10497.4	10.401
CME (U01+U02+U03)	U01+U02+U03	CME	V1	ID07	26.1075	24.3394	6.34275	7.548	6.60675	156.636	286.728	14.631	0.51975	21.9383	0.934875	177.798	131.615	25.4951	118.827	0.212625	7.56187	41.6869	66.7969	3.3675	16.623	12.816	25.8315	14.0655	95.691	53.9745	1191.93	2457.59	22.167	50.43	125.335	433.208	105.55	344.985	5.7435	21.582	26.7015	4.8615	97.251	32.037	13.6605	36.7545	8214.65	9.873
CME (U01+U02+U03)	U01+U02+U03	CME	V1	ID08	18.2426	20.9298	26.1662	6.71842	6.41695	106.947	482.011	13.8308	0.49285	14.9736	0.7828	144.233	17.679	18.1459	60.3392	0.28955	14.6928	29.3236	45.1127	6.0672	21.6204	14.6089	34.177	28.1335	110.225	49.7898	1405.58	3074.51	59.2056	74.9483	106.388	442.485	90.6204	200.628	29.8473	31.5888	37.3338	8.7012	251.026	34.7395	35.3684	21.2816	12454.3	11.3297
CME (U01+U02+U03)	U01+U02+U03	CME	V1	ID09	13.1546	9.12975	1.07925	6.53175	3.33138	108.308	209.2	5.91	0.175625	9.22575	0.3705	137.941	46.2392	25.2771	97.3936	0.055625	43.9391	6.68663	36.9423	2.4595	15.684	10.981	27.5695	38.4695	52.005	50.4565	715.49	2726.61	53.7305	53.547	126.838	165.457	55.6825	258.877	6.523	15.28	18.174	9.1545	16.1775	24.5365	15.4875	21.4035	9268.73	7.5655
CME (U01+U02+U03)	U01+U02+U03	CME	V1	ID11	15.1913	8.86875	19.1662	6.669	4.527	87.4425	500.458	11.559	1.10175	11.9205	0.3915	119.999	95.0887	32.5433	88.7618	0.354	7.5345	10.6073	45.8528	6.588	18.867	12.975	58.482	123.897	63.627	52.677	450.99	2414.02	34.353	42.015	115.227	297.495	72.879	307.032	10.992	16.776	21.558	5.829	36.117	25.152	15.156	26.619	12002.7	9.108
CME (U01+U02+U03)	U01+U02+U03	CME	V1	ID12	15.7615	14.8735	6.4615	8.11	4.824	77.355	634.991	10.304	0.344	28.878	0.3315	107.881	34.5885	16.6265	16.0895	0.1165	24.2375	8.916	33.69	6.996	12.24	12.136	18.936	14.878	104.276	37.376	890.816	2164.33	21.902	63.226	117.99	543.784	85.378	149.2	15.778	30.444	29.548	9.916	245.178	39.164	11.792	34.038	11173.8	11.004
CME (U01+U02+U03)	U01+U02+U03	CME	V2	ID13	12.3763	7.7025	3.8045	6.19825	4.4425	75.1275	191.942	3.46325	0.06225	10.7323	1.27925	98.1953	23.0513	20.8523	48.9865	0.126	15.0447	12.294	32.0615	9.293	10.079	9.902	10.703	12.563	78.768	42.083	593.647	2430.85	20.844	46.778	112.779	228.595	84.934	228.73	14.508	22.926	28.222	9.017	409.02	28.422	26.993	28.213	9961.69	8.491
CME (U01+U02+U03)	U01+U02+U03	CME	V2	ID14	14.3247	20.1788	9.0095	5.80525	4.24625	88.2087	407.613	4.7015	0.618	32.022	1.49525	122.99	59.786	24.0945	27.389	0.2475	13.3887	13.3863	41.1265	6.233	13.706	26.915	17.969	65.56	130.086	56.358	815.5	2846.93	25.277	147.486	116.389	481.098	130.458	240.548	14.552	30.929	46.428	12.43	195.405	53.268	28.415	36.943	14497.4	11.313
CME (U01+U02+U03)	U01+U02+U03	CME	V1	ID15	16.1612	18.3835	2.844	6.04	3.12775	78.1963	218.83	1.787	1.2625	14.3573	1.64	108.756	266.094	13.783	89.0765	0.17525	24.432	4.83875	31.657	3.966	17.338	7.371	31.359	16.692	42.221	30.102	646.41	2073.82	47.911	47.184	126.087	308.931	39.246	443.522	11.736	17.884	16.478	6.504	89.553	23.759	10.288	8.222	12820.5	6.512
CME (U01+U02+U03)	U01+U02+U03	CME	V2	ID16	17.3957	11.6295	4.25575	7.57775	2.90663	103.257	356.377	5.1725	0.249125	13.7772	0.951125	127.686	129.408	17.6191	47.7496	0.246125	274.778	12.165	38.1224	3.7	14.4355	10.4785	30.1115	14.009	79.503	36.772	462.865	2171.58	21.549	78.0005	110.797	368.608	79.843	103.955	11.152	21.2815	12.5245	8.0445	16.536	42.6415	30.391	27.0685	9632.86	8.1035
CME (U01+U02+U03)	U01+U02+U03	CME	V1	ID17	15.1644	11.9694	6.64738	5.87625	3.58275	85.0438	132.817	4.46263	0.2785	17.7018	2.35637	120.898	3.83413	15.7447	58.13	0.17175	12.771	6.40813	34.2073	4.742	12.7935	7.733	46.1335	17.437	48.2635	45.52	860.653	2574.24	21.843	56.8625	88.9515	163.274	56.596	355.153	10.198	17.7425	19.9225	7.5075	184.425	22.4125	14.552	13.224	9735.37	6.4895
CME (U01+U02+U03)	U01+U02+U03	CME	V2	ID18	12.9825	20.913	7.487	7.3585	3.588	93.779	176.189	4.5535	0.2525	21.9775	0.779	96.6175	11.22	38.0255	65.871	0.1965	3.5805	12.7945	37.793	4.908	10.61	9.292	27.952	20.124	42.466	53.268	787.702	2203.35	30.342	43.554	101.818	224.344	55.666	516.696	12.864	17.382	22.086	6.08	85.882	19.488	15.684	16.656	11292	7.144
CVE (U01+U02+U03)	U01+U02+U03	CVE	V2	ID02	13.827	9.929	12.9515	5.73175	7.442	92.4253	210.062	5.67675	0.18075	5.63975	2.34125	108.962	52.4485	19.6435	70.1792	0.30425	7.17275	7.15625	38.4213	7.55	12.057	10.153	22.426	55.27	89.428	78.318	889.218	2703.5	21.111	20.485	131.16	330.795	91.321	578.104	45.706	75.137	37.863	12.633	50.018	20.809	13.005	28.601	11055.5	7.111
CVE (U01+U02+U03)	U01+U02+U03	CVE	V2	ID03	11.5355	7.92225	6.05775	5.1035	3.60575	72.5008	166.157	1.1895	0.22625	15.3915	2.1115	89.4218	9.47825	11.778	110.209	0.25425	13.5585	26.0865	28.2513	3.173	9.437	7.242	24.468	33.212	42.424	45.112	623.974	2043.2	28.351	23.054	96.52	159.642	51.178	488.952	11.975	18.576	17.285	8.632	44.265	22.856	15.475	20.885	9562.74	6.353
CVE (U01+U02+U03)	U01+U02+U03	CVE	V2	ID04	8.9135	24.7051	8.76973	6.05175	3.04525	58.1433	226.962	5.54303	0.612525	46.4205	1.4159	69.5717	43.1382	12.0494	66.3632	0.164975	2.19017	10.187	26.3757	11.6752	14.4093	13.0298	15.7719	20.8758	71.406	41.071	240.958	2181.09	34.238	50.4286	85.8678	222.87	76.4301	260.181	53.1819	74.1672	27.3966	12.377	298.422	25.2559	9.7321	23.8396	7239.3	7.4337
CVE (U01+U02+U03)	U01+U02+U03	CVE	V1	ID05	15.187	13.138	2.56	4.59	4.6325	118.058	396.962	15.0325	0.608	7.6495	0.714	124.102	109.909	24.4245	101.808	0.1635	2.116	10.899	42.957	4.136	15.636	10.082	36.954	58.664	77.938	64.67	1805.98	3311.62	42.348	51.186	118.044	191.888	60.794	584.668	21.552	24.326	22.314	11.064	21.926	39.558	16.992	25.21	13551.5	8.38
CVE (U01+U02+U03)	U01+U02+U03	CVE	V1	ID06	8.97435	15.5042	8.76015	4.04935	2.01935	65.4433	238.788	7.7492	0.2244	17.4017	0.1095	72.6815	10.3442	17.0505	40.017	0.1743	9.08925	9.0113	26.1739	5.9188	19.7458	12.4468	28.8888	35.291	63.2654	62.8728	564.844	2844.68	19.2232	47.8766	101.327	232.81	96.4098	545.864	42.1688	26.101	33.8444	11.0166	240.977	31.1862	15.0026	31.0394	8698.98	9.4756
CVE (U01+U02+U03)	U01+U02+U03	CVE	V2	ID07	13.2378	16.4047	10.5402	5.15885	3.83347	79.6029	311.994	5.27482	0.2019	18.2683	1.34603	94.5175	23.5924	17.6932	48.0783	0.213225	13.481	7.23097	35.8705	2.6147	12.7882	11.906	17.2062	14.3054	99.5998	53.5122	688.071	2503.71	14.6932	40.1887	113.157	415.354	110.175	114.333	9.4917	21.8791	23.9004	6.4653	208.43	35.2925	11.557	33.4564	7009.49	7.9558
CVE (U01+U02+U03)	U01+U02+U03	CVE	V2	ID08	19.3741	29.6364	19.4069	7.17225	5.31713	119.472	460.689	5.555	0.4835	39.4004	2.4955	130.047	64.9149	25.4876	69.0221	0.47275	20.2335	13.3232	54.3826	4.808	15.3095	14.5775	73.526	51.74	94.176	45.193	1138.68	2873.46	39.4005	51.602	114.089	358.654	94.234	282.49	28.7445	29.392	40.112	8.828	186.921	32.6635	29.2575	28.374	12952.3	11.24
CVE (U01+U02+U03)	U01+U02+U03	CVE	V2	ID09	12.3768	7.86225	1.4265	4.97475	3.7795	104.348	90.116	2.06325	0.14825	9.88275	1.261	116.984	46.311	19.841	78.708	0.09575	14.0995	6.684	32.4738	2.972	12.065	15.505	64.228	161.989	47.712	54.873	357.271	2965.96	52.976	37.095	126.432	116.43	42.199	424.564	18.333	19.089	19.317	8.857	18.636	18.925	31.239	27.365	10912.4	8.566
CVE (U01+U02+U03)	U01+U02+U03	CVE	V2	ID11	15.8175	10.2071	22.5206	6.0585	4.122	85.167	374.399	4.21125	2.9835	14.4581	1.72237	103.189	67.0995	19.7066	123.267	0.39075	8.562	16.1584	42.3364	6.096	18.027	15.6045	108.635	42.816	91.7475	69.696	474.702	2708.92	24.3195	40.305	122.323	377.323	75.7815	440.068	38.937	30.258	26.6265	10.9665	193.051	38.7165	15.3	39.666	11844.7	9.4845
CVE (U01+U02+U03)	U01+U02+U03	CVE	V2	ID12	14.029	12.983	4.818	5.484	3.915	73.956	291.033	1.769	0.178	27.587	1.405	95.028	16.35	19.993	88.07	0.133	21.06	20.933	30.362	2.912	16.312	14.092	46.564	28.816	104.416	53.22	1124.82	2448.01	50.036	68.652	104.312	500.596	79.672	670.388	22.464	29	34.22	4.14	31.548	31.184	15.376	30.972	10529.3	9.376
CVE (U01+U02+U03)	U01+U02+U03	CVE	V1	ID13	12.3133	6.6225	5.0115	4.13	4.46975	79.14	265.701	7.08725	0.154	6.698	0.58025	99.0367	57.5243	15.5072	49.7103	0.116	12.1583	19.886	33.9365	8.257	9.252	10.386	12.263	12.759	69.097	54.73	821.118	2596.41	21.739	40.036	93.96	161.55	77.368	146.152	23.821	21.366	30.266	10.055	275.333	24.305	24.143	24.373	11718.2	7.359
CVE (U01+U02+U03)	U01+U02+U03	CVE	V1	ID14	14.1507	13.5996	10.0004	4.18238	4.04362	95.7441	261.725	4.11388	0.285375	17.9798	3.103	118.815	4.84388	13.3448	32.6445	0.343875	7.8145	12.4168	40.3871	6.048	13.54	22.656	11.337	24.0155	70.6185	63.655	477.965	2964.09	19.0315	48.1575	112.179	237.91	94.615	162.86	35.4835	27.015	32.833	12.083	276.113	26.083	25.151	27.0005	12794.6	9.799
CVE (U01+U02+U03)	U01+U02+U03	CVE	V2	ID15	13.368	17.5398	10.731	6.17125	3.06975	82.072	172.722	2.768	0.36725	11.5237	0.7035	90.7202	37.7428	29.8443	98.5698	0.19525	36.866	11.331	29.9805	4.402	16.213	8.43	34.129	110.25	72.453	46.629	495.583	2009.05	34.797	39.826	116.983	254.74	24.626	688.803	19.275	21.65	21.878	5.188	46.995	23.957	12.1	15.917	14731.2	6.227
CVE (U01+U02+U03)	U01+U02+U03	CVE	V1	ID16	20.767	12.329	3.90575	6.16075	3.626	85.1258	361.779	3.29525	0.88725	14.4657	2.91925	131.638	225.068	16.8525	71.239	0.24175	262.331	6.644	36.1535	4.008	16.444	14.128	29.444	45.792	97.831	56.91	426.619	2198.74	17.512	56.809	114.676	316.684	70.413	235.5	19.372	28.437	17.939	9.706	22.073	37.479	22.15	29.23	10301.2	8.985
CVE (U01+U02+U03)	U01+U02+U03	CVE	V2	ID17	12.1415	14.7492	21.2095	6.57525	4.159	149.18	158.016	5.14425	0.48425	16.2235	0.895	99.068	7.6215	14.5832	37.3708	0.26825	15.39	170.217	40.6185	5.478	10.723	11.049	34.081	74.813	51.666	41.996	571.815	2249.9	25.871	60.813	87.019	161.411	56.47	274.288	14.495	17.905	25.882	8.302	120.684	24.473	11.404	16.857	12483.6	8.948
CVE (U01+U02+U03)	U01+U02+U03	CVE	V1	ID18	12.3227	14.635	4.787	4.57425	3.478	68.582	154.81	3.6665	0.2865	17.998	1.95325	81.9465	15.3057	26.4895	71.19	0.1105	5.0765	56.8678	32.6887	3.806	6.978	6.94	28.765	52.176	41.897	47.45	569.056	1876.14	25.043	36.02	100.915	167.934	50.443	304.979	15.292	15.73	22.301	7.132	85.343	17.321	14.923	13.637	9800.99	5.586

## Sheet: Legend
Legend to Table S4: Data on absolute and cumulative urinary excretion (in µmol) for all 44 metabolites detected by targeted approaches.
Abbreviation	Explanation
CME	continuous moderate exercise
CVE	continuous vigorous exercise
LC-MS	liquid chromatography-mass spectrometry
NMR	nuclear magnetic resonance spectroscopy
U01	urine collection phase 1, from 0min pre-exercise until 45min post-exercise (75min)
U02	urine collection phase 2, from 45 to 105min post-exercise (60min)
U03	urine collection phase 3, from 105 to 195min post-exercise (90min)
U01+U02+U03	urine collection phases 1 to 3, from 0min pre-exercise until 195min post-exercise (225min)
V1	visit 1
V2	visit 2
